# Supplementary material for: Genetic diversity and structure in Arapaima gigas populations from Amazon and Araguaia-Tocantins river basins
Source: BMC Genet. 2019 Jan 28;20:13. doi: 10.1186/s12863-018-0711-y (PMC6348655; doi:10.1186/s12863-018-0711-y)
Supplement: Supplementary file 1 — General information and summary data from the ddRAD study of Arapaima gigas: a) the combinatorial inline barcodes used for each individual - DNA samples were processed in duplicate, with a different barcode combination used for each RE digestion - ligation reaction, thus each individual is represented by two sets of identifiers; b) basic RAD locus statistics generated by STACKS for each of the 60 samples; c) mean observed heterozygosity within the 392 loci surveyed for each individual. (XLSX 14 kb) [file 12863_2018_711_MOESM1_ESM.xlsx]

## Sheet: Appendix 1 Arapaima
Additional file 1.	General information and summary data from the ddRAD study of Arapaima gigas: a) the combinatorial inline barcodes used for each individual - DNA samples were processed in duplicate, with a different barcode combination used for each RE digestion - ligation reaction, thus each individual is represented by two sets of identifiers; b) basic RAD locus statistics generated by STACKS for each of the 60…
		Barcodes (P1-P2)		STACKS Analysis			Observed
Location	Sample ID	Replicate 1	Replicate 2	Unique Stacks	Polymorphic Loci	SNPs Found	Heterozygosity
Tocantins	Toc01	TCAGA-TAGCA	TCAGA-GCATA	7071	160	197	0.142494
	Toc02	TGCAACA-AGCTGTC	TGCAACA-GAGATGT	6832	147	173	0.155216
	Toc03	GATCG-AGTCA	GATCG-CGATC	6709	105	132	0.0890585
	Toc04	CGTATCA-TACGTGT	CGTATCA-CATCTGT	7300	162	197	0.150127
	Toc05	CATGA-GCATA	CATGA-CTGGT	6602	106	131	0.086514
	Toc06	CACAGAC-GAGATGT	CACAGAC-GTCAAGT	6551	108	139	0.0839695
	Toc07	ATCGA-CGATC	ATCGA-GAAGC	6909	141	167	0.137405
	Toc08	ACTGCAC-CATCTGT	ACTGCAC-ATACGGT	6331	132	151	0.137405
	Toc09	TCGAG-CTGGT	TCGAG-TAGCA	6566	144	169	0.173028
	Toc10	TCTCTCA-GTCAAGT	TCTCTCA-AGCTGTC	6116	139	163	0.175573
	Toc11	GTCAC-GAAGC	GTCAC-AGTCA	6083	127	151	0.137405
	Toc12	GTACACA-ATACGGT	GTACACA-TACGTGT	5920	102	123	0.122137
Captive	Cap01	GCATT-TAGCA	GCATT-GCATA	6684	90	132	0.0254453
	Cap02	CTCTTCA-AGCTGTC	CTCTTCA-GAGATGT	6539	200	224	0.264631
	Cap03	CGATA-AGTCA	CGATA-CGATC	6688	248	294	0.259542
	Cap04	CTAGGAC-TACGTGT	CTAGGAC-CATCTGT	7452	97	137	0.0458015
	Cap05	ACGTA-GCATA	ACGTA-CTGGT	7841	86	121	0.0305344
	Cap06	CAGTCAC-GAGATGT	CAGTCAC-GTCAAGT	7390	80	120	0.0330789
	Cap07	AGAGT-CGATC	AGAGT-GAAGC	7444	72	100	0.0254453
	Cap08	GCTAACA-CATCTGT	GCTAACA-ATACGGT	6591	68	97	0.0356234
	Cap09	ATGCT-CTGGT	ATGCT-TAGCA	7601	393	510	0.26972
	Cap10	ACACGAG-GTCAAGT	ACACGAG-AGCTGTC	7017	231	272	0.267176
	Cap11	GACTA-GAAGC	GACTA-AGTCA	7478	87	120	0.0381679
	Cap12	AGGACAC-ATACGGT	AGGACAC-TACGTGT	7011	66	96	0.0356234
Amazon	Ama01	TCAGA-AGCTGTC	TCAGA-GAGATGT	6230	161	193	0.193384
	Ama02	TGCAACA-AGTCA	TGCAACA-CGATC	6907	566	795	0.188295
	Ama03	GATCG-TACGTGT	GATCG-CATCTGT	7092	182	207	0.19084
	Ama04	CGTATCA-GCATA	CGTATCA-CTGGT	7057	133	167	0.111959
	Ama05	CATGA-GAGATGT	CATGA-GTCAAGT	6980	592	849	0.178117
	Ama06	CACAGAC-CGATC	CACAGAC-GAAGC	7175	232	283	0.208651
	Ama07	ATCGA-CATCTGT	ATCGA-ATACGGT	6546	155	191	0.155216
	Ama08	ACTGCAC-CTGGT	ACTGCAC-TAGCA	6586	154	179	0.160305
	Ama09	TCGAG-GTCAAGT	TCGAG-AGCTGTC	6245	167	202	0.195929
	Ama10	TCTCTCA-GAAGC	TCTCTCA-AGTCA	6410	149	175	0.16285
	Ama11	GTCAC-ATACGGT	GTCAC-TACGTGT	6901	199	236	0.236641
	Ama12	GTACACA-TAGCA	GTACACA-GCATA	6803	205	236	0.272265
Solimões	Sol01	GCATT-AGCTGTC	GCATT-GAGATGT	6965	196	234	0.201018
	Sol02	CTCTTCA-AGTCA	CTCTTCA-CGATC	6082	146	164	0.21883
	Sol03	CGATA-TACGTGT	CGATA-CATCTGT	7263	214	250	0.239186
	Sol04	CTAGGAC-GCATA	CTAGGAC-CTGGT	6780	184	220	0.208651
	Sol05	ACGTA-GAGATGT	ACGTA-GTCAAGT	7065	200	231	0.254453
	Sol06	CAGTCAC-CGATC	CAGTCAC-GAAGC	7605	240	288	0.236641
	Sol07	AGAGT-CATCTGT	AGAGT-ATACGGT	6921	188	221	0.249364
	Sol08	GCTAACA-CTGGT	GCTAACA-TAGCA	7220	206	245	0.229008
	Sol09	ATGCT-GTCAAGT	ATGCT-AGCTGTC	7592	209	259	0.198473
	Sol10	ACACGAG-GAAGC	ACACGAG-AGTCA	6969	150	193	0.137405
	Sol11	GACTA-ATACGGT	GACTA-TACGTGT	6975	192	224	0.216285
	Sol12	AGGACAC-TAGCA	AGGACAC-GCATA	6914	197	232	0.244275
Araguaia	Ara01	TCAGA-AGTCA	TCAGA-CGATC	6301	75	97	0.0483461
	Ara02	TGCAACA-TACGTGT	TGCAACA-CATCTGT	6652	72	107	0.0279898
	Ara03	GATCG-GCATA	GATCG-CTGGT	5563	59	81	0.0305344
	Ara04	CGTATCA-GAGATGT	CGTATCA-GTCAAGT	5668	49	62	0.0381679
	Ara05	CATGA-CGATC	CATGA-GAAGC	5597	59	83	0.0610687
	Ara06	CACAGAC-CATCTGT	CACAGAC-ATACGGT	5310	52	64	0.043257
	Ara07	ATCGA-CTGGT	ATCGA-TAGCA	5814	57	76	0.0330789
	Ara08	ACTGCAC-GTCAAGT	ACTGCAC-AGCTGTC	5031	33	39	0.0381679
	Ara09	TCGAG-GAAGC	TCGAG-AGTCA	6255	83	113	0.0585242
	Ara10	TCTCTCA-ATACGGT	TCTCTCA-TACGTGT	5918	63	80	0.0483461
	Ara11	GTCAC-TAGCA	GTCAC-GCATA	5698	60	75	0.0458015
	Ara12	GTACACA-AGCTGTC	GTACACA-GAGATGT	6260	67	90	0.0330789
