# Supplementary material for: Genetic diversity and structure in Arapaima gigas populations from Amazon and Araguaia-Tocantins river basins
Source: BMC Genet. 2019 Jan 28;20:13. doi: 10.1186/s12863-018-0711-y (PMC6348655; doi:10.1186/s12863-018-0711-y)
Supplement: Supplementary file 2 — Sequence information and associated basic genetic statistics for each of the 393 SNPs used in this study. The position of assayed SNP is indicated by red font within each 135 base RADTag sequence, together with basic genetic statistics (computed with GenAlEx) for the combined sample set (n = 60). (XLSX 60 kb) [file 12863_2018_711_MOESM2_ESM.xlsx]

## Sheet: Appendix 2 Arapaima
Additional file 2.	Sequence information and associated basic genetic statistics for each of the 393 SNPs used in this study. The postion of assayed SNP is indicated by red font within each 135 base RADTag sequences, together with basic genetic statistics (computed with GenAlEx) for the combined sample set (n= 60).
		Observed	F statistics
SNP ID	RADTag Sequence 5'-3'	Heterozygosity	Fis	Fit	Fst
3_35	TGCAGGTCACATGAAGTATAGACAAATTCATATGTSCACAATCGCAAATTGGAAAAAAATACGTTCCCTAAAGGCTCACTTTGGGTACTGAATACACAGAGGCTAAGACTAGAGAGATTCCTTTTCTTTATTTCA	0.183333	-0.19457	0.630769	0.690909
7_28	CATGCTGCGCACCATCACCCGCTCGCAGYACGGCTGCATCAGGCTGTTGCTCAGGGGGTACACGTGGTATCCACAGGATTCGGCGCCGCAGGGAAGAGGGTCCCAGCTGGCGTGCTGCTCCCTGCACAGCGGAGG	0.0666667	-0.0909091	0.861111	0.872685
9_106	TGCAGGAGAAGTCTCTAAGTCTGGCCAGGACAACCTCCATGGCGCTGCTTGAGTTTCTGAGGTGTTGTCAGCCGTACCGGGAAATGGCGTTGTCAGGAGAAGCAGCRCTCTGGCACAGAGTGTCTCCCTCTCAGT	0.283333	-0.123967	-0.0630537	0.0541949
25_81	CATGCAGGTTTTCAGTCTGCCTGAAGATTCACTTCACTGAACTAATCTTAACTCTAAATKAACTACTTTAAGTGTCTATTAYAACAAGGTGTTTAAAAATTCAGATTTTATTTGGAAAATCTCTCAGGATCGTGG	0.2	0.0588235	0.59596	0.570707
92_61	CATGCTGGCATTCTTAACATGGACTGAAGCCAGGGTGAGAAAACCCTGCATGACTTGAGGGYGGGACAATCTGACCCTTTGAGCTTGAGAGTTTCCAACAAACCCTGTACAAGGTAAATATTTTCTTTGCAGGAA	0.0166667	-0.0434783	-0.00840336	0.0336134
97_11	TGCAGGGAGGGRGAAGTGAGAGAGCAGGTGGCTGACCTGCTTTTCCCGGGCAAACAGGGTCTCCCCAGTGAGGGGAACACTGCAGGGGCAGGCAGTCGGGGGCAAGTAGGGGGGGTTACTGCTAGTGTACAGTCC	0.0166667	-0.0434783	-0.00840336	0.0336134
157_92	TGCAGGCTTCCAGCATTCATACCTCATTTCAAAGCTGACAGTGCCCCCCCCTTCTGTCCGAATCCTCTTATAAACCTGACCCCACTGGCCTGRAATTGTCTCGAGACTGCATCGAGTCGACGTGCACCTGAAGGC	0.15	-0.6	-0.0810811	0.324324
164_28	CATGCAGAAGCGCACAAACAAGTTTGCAYGATGAAAAATAGCCCCGTTCTCCGAGCAGGTCTGGAGGCCGAACGACTGCGGTTCTGTCGGGAGACTGGAAGTGTCCCCTCTACCACGAAACAGCATGGGGGGGGG	0.0166667	-0.0434783	-0.00840336	0.0336134
165_130	TGCAGGTTAAGGTAGCGGTTGGTAGGTTCTTCCAAACTGACCACAGTTCTTCTGCAGACTTTGACTGTCTCTGCATGTCCTCCCAGACTGACTTGATCATGTTGAGATCAGGGCTCTATGGGGACCAGACMACCT	0.0166667	-0.0434783	-0.00840336	0.0336134
179_76	TGCAGGAATTTGCTCCCATTCAGATACAAGAGCATCAGTGAGGTCAAGCACTGAGGTTGGGAGATGGGGTCTGGCTYACAGTCGGCATTCCAGTTCATCCCAAACATGTTCGATGGGTTTCAGGTCTGGTCTCTG	0.233333	-0.158621	-0.00961538	0.128606
180_48	CATGCGTTACATGCATTATGCATACCTAACACTCAACGGACAGGCTGTYAGACGGACCCACAGAGCGCGATACCCCTGATTACATAAAGCCGCGCACTTCTTCCAGTCTTAGATAAATACAGGGAGCCCAGCACC	0.05	0.450382	0.54488	0.171934
191_124	CATGCCGAAGCCGCCCTGCTGTCGGTGAGGGATAATCCGAGGCATTCCACCTGCGGCATTTACAACACACCGCGGAGTGACAGGTGCGGCACGTGCCCGCAGGGTTCACCTGTGCAGCGAGGGCYGCGAGCGGGA	0.0166667	-0.0434783	-0.00840336	0.0336134
204_38	CATGCCAGATGCCAGTAATATTACTTCTGTCTACACTAWGGGTTGATGTTCGGTAATCCATTAATGATGGCATGCGTGTGTGCGGTTGAGTCTACGTTCAATAAATAGTTAAGAGGTGCACTCTGTGTCCTCCAT	0.126667	-0.188738	0.716404	0.761431
255_77	TGCAGGTTCTTCAGTGTAATACTGACTGACATTTTTGCTCACTGCGGACTGTGGATAGTGGTGTCACTCATTTTGGGKGATGGATGAACGTTTTGTGGGTCCGGAATGCTGTATTTATCAATTAAGCGCCAGTAA	0	1	1	0.0677966
269_10	TGCAGGAGCGMGTAGACAAGGTGAAGCGCAAGGTGCGTGACGTGGAGGAGAAGTCCAAGGAGTTTGTGCAGAAGGTTGAGGAAAAGAGCATCGACCTCATCCAGAAGTGGGAGGAGAAGTCACGGGAATTCATCG	0.157576	0.00980958	0.542668	0.538138
270_8	CATGCAGAYCTGCTCCAGGCTTTACGCAGTGTATTTGCCAGTGAGCGTGACTCGCTACGTGCTGAGCTACAGTCCATCATTAGCAGCCATGCAACCCATGACCCCGATTTCCTCATGGAACAGCTGACTCAACTC	0.186667	-0.0779596	0.0466462	0.115594
293_59	TGCAGGATGAGGTCGCGACTGCACTGGGGAGAGCAGCGGAGGAATGACGTGTGGCAGGCRGCTGCGGTGGGCAGGCGGGGCAACACCACCAGGGGATGCACGACATAGAGCCTTTTAATGAAGTGTCTGTTCTGT	0.0166667	-0.0434783	-0.00840336	0.0336134
296_68	CATGCGTGCATTTGTGGAGTGTTTTGGGGAGCAGGTGTGGGGGGTACCTTGTTGGTGCTGTTGAGCAGRGTGAGAATATCACCCTTCTTCATCGTGACCTCACGAGGACTTTTCTCCTGGTAGTCATACAGGGCC	0.0166667	-0.0434783	-0.00840336	0.0336134
300_70	CATGCTTGAGGAGGACCGCAAGAGGAGGCAGTTTGAGGAACAGAAACAGAAGTTGCGTCTGCTTAGCAGCRTCAAACCCAAGGTACTCTCTACCCACCCCTATCAATTTTCACTTTCCTGCCACATCTGCTCAAC	0.0166667	-0.0434783	-0.00840336	0.0336134
308_65	TGCAGGAGCAGTTACACAATGTGGGCTACAAAGAGGCAGCGAAACACAGGGTGACAATGACTGACRGTTGGAAAAGGGTCCAACRGGTTAGGAATTTGAAATCAGAATCGCTGCTATCCGAAAGCAATAGTCTGA	0.1	-0.16129	-0.0526316	0.0935673
326_125	TGCAGGACAGAGGACGTGTAAAAAAAAATGATTAAAAGACTGGACTTGCGCTGCATAGGTTGCGGTTTTTCCGTCATACCCTTGGGAAAGGTTCTTGGCCAGGATCTCTTTCGTAGCATTCAGCCRCATTTACGT	0.1	0.0886076	0.196429	0.118304
331_131	TGCAGGGCTTCATTGTGTTTGACCCCTCGCTGTCGCTCCCCTAGAGGGGTGAACCACTCCTGACACAGGAAGCGCCGGGTGAGGGAGGCTTTGGAAAGGGGATGCGACACAGAAACGTTGGTCCACCAACCRATA	0.0733333	-0.101836	-0.0380623	0.0578798
335_14	TGCAGGCAAGGAACMGACATCAACTACACTTAGTGTATATGCAGACAGTTAAGAAATTCATCCCCAAAAGGAGTCAGCATTGTGTGTCTCAGACACGTAAATTTTGTCTTTTTAATGAATCAGATTTTTACGACA	0.0181818	-0.047619	-0.00917431	0.0366972
350_77	TGCAGGGAAGGTGGGTCCCCTCGGAGGAGTTCTGGTGACATGTAGACCAGGTCCCTGACGCAGGATGTGCGCCCAGCYGAACCTGCAGACCCACTGCTTCGGGTCCATTGCAGGCCCCAGTCACACACCTGGGGA	0.216667	-0.32766	-0.121495	0.155284
353_68	TGCAGGAGTTTGCTCCCATTCAGATACAAGAGCATCAGTGAGGTCAAGCACTGAGGTTGGGTGATAGGRTCTGGCCCACAGTCGGTGTTCCAGTTCATCCCGGACGTGTTTGGTGGGGTTCAGGTCTGGTCTCTG	0.0766667	0.462931	0.623352	0.298698
373_82	CATGCTGCTGTTTTAGCGTAACGTATGTTCTTTTAGAGATTTTAACAACAACAACACATAACAAGCAATTTTTATGGGGGGGRAAAAAACACTGAACTCAAGAACCCTGATAATAAATAAACAGGTCTCCCCAGA	0.325758	0.113444	0.321765	0.234978
418_133	TGCAGGTCTGACAGAYGTGTGTAGTTTGTCTGCCTTGTTATGGTAGCTGTGCAAGAAGTATTCTCTAGAAACTTTACTACACTGGAGAAAAATTCGTCCTCTCAAGTTATTTTAATCTGACACATCATGTCAGKC	0.133333	-0.2	0.722222	0.768519
418_15	TGCAGGTCTGACAGAYGTGTGTAGTTTGTCTGCCTTGTTATGGTAGCTGTGCAAGAAGTATTCTCTAGAAACTTTACTACACTGGAGAAAAATTCGTCCTCTCAAGTTATTTTAATCTGACACATCATGTCAGKC	0.133333	-0.2	0.722222	0.768519
421_23	CATGCAGTTTAAGGTAGAGGTTGRTAGGTTCTTCCAAACATTTTGAGGAACTGGCCACAGTTTTTCTGCAGACTTTGACTGTCTCTGCATGTCCTCCTAGACTGACTTGATCATGTTGAGGTCAGGGCTCTGTGG	0.224848	-0.0284281	0.45297	0.468091
437_110	TGCAGGTCGAGCTGCCCTGTTACCTGAGGGGACCAGTCCAGACAGGTGACCACTCGGTGCCTGGACCAGCGTTCATCCACAAAGTTCCTGTTCAGACAGAGTTTGGCCCCYGCCTGGATCTCCCTGAAAGACAAG	0.0166667	-0.0434783	-0.00840336	0.0336134
445_134	CATGCAAACTCCACACAGATTGAGCAGGGTTTGAACTCACGTCCACCACAATACCAGCATTATCCACCACCGTGCCGCCTAATTTACAGCATCACACAAAACGTATTTATGCTTTTGCTCTTGCATAGAGAAAAW	0.160606	0.100945	0.425983	0.361534
448_14	TGCAGGCCAGGCTCRTGTGCGGGACATGGGCCAGCAGAGGCTTATAAAACCTCCATCGATTTTCCTGATGAAACCCTGCTTTTCATCAAGTCCCACCCTTTGATGGATTCCTCTGTGCCGTCAGTGAGAGATGAG	0.1	-0.220339	-0.0526316	0.137427
457_86	CATGCGCAGGTCAGAATAAATCAATAGTTTGTCATATTTTTCACATAAGCTCCCAAACTGTACGCGTCAAGCAGGTCAGCTGACTGYGACTGGTCCTAAGTTACAGCTGCAGAAAGACAGGCTCAGTGGGGCTCT	0.2	0.177143	0.440994	0.320652
467_10	CATGCTTGAGRGTCCCAGATGGGTTAATGGGGGGCTTAGCGTCGGGATTATAATGCAACAGTGTTGGGTTCAGATTGAGATGCGATTACTGCGAGAGCACGATGTCTGCCCACTGTCCCGCCACAAGTCTCCACA	0.133333	0.219512	0.477124	0.330065
494_78	TGCAGGGAGCCCAGAAATAAATGCTCTGCTTCCTTCCCACCGCTCTGTCAGATGCAGAAGGATTCTTCTCGAAAGACARCCTTAACGCTGCAGATGTCTTTCGCTGCCTTTCCTGCCTAACATTTTACCCACTAC	0.206061	0.184111	0.36326	0.219575
512_106	TGCAGGCACAGACAAGACACAGTGCTTCATGTGAGTGTATGACTGACCGCAGGAAAACCAACTGCACATTTGCACGCTGTTTGTCGACACACCCTTGCACACACACRCACACACTGACGCAGCTCACAAAGTCAT	0.0333333	-0.0909091	-0.0169492	0.0677966
541_131	CATGCTGGTTAAAATTAGACTGCGTTCGGATGGGTGCTTGGTGTAGGACCACCAAGGGCTCGAACCTGCCATCCATCCTGGCACCAGCCGGGGGTTTGGTCTAATATTTCCCTCACAAAATTATGCCTTAAYCAT	0.2	-0.531915	0.0296496	0.366577
548_102	CATGCAGCTCCAAACAGACTAGCTCTGTGTTGTGGTGAAGCAGCTCACTTCTTGCGGTTTGTATTCACTTCCGGTCTTTAATGCTGGCCATCGTAGCAGAGGKGGAAGTTTATTAATGTAACTGTGATTTCATTC	0.45	-0.0434783	0.0214437	0.0622169
582_64	TGCAGGAAAATCACGACCGTTTCCCCCGTTCGAACCCCCCGCGGACGGAGAAGCCGCCGCACCGYGTAACCAGCTGGTCGGCGCAGCTCACCAGCGCTGGTCAACGCTAACAGTCCGTCTTTTGTGCTCGCGTGA	0.256061	0.0834275	0.239857	0.170668
609_38	CATGCAGTTTAAGGTAGAGGTTGGTAGGTTCTTGCAAAYTGGCCACAGTTCTTCTGCACACTTTGACTGTCTCTGCATGTCCTCCCAGACTGACTTGATCGTGTTGAGATCAGGGCTCTGTGGGGACCATACCCT	0.2	0.0886076	0.332096	0.267161
611_42	CATGCAGCAGAGAGGTCTCTACAGCCACGCACAGATTGACGCYGCCATGAGCCGCATCCACCTCTACGTCCAAGTCCACAGAGAGCAACCAGGGTTCTTCGACAATGTCATCCCATGCGGTGAGAGGAAGTCCTG	0.166667	-0.176471	0.6337	0.688645
612_9	TGCAGGCAGRGGCATATTTATCAGTTTGGAAGATAGGAATGAGACCCCCAGTGGCCTCAAAACCATGAAATTCATCCCTGTAAAAGGTTTAAACATCAATCCAAATTCTCACTCTTTGCTATACATATATAATCT	0.0166667	-0.0434783	-0.00840336	0.0336134
620_101	TGCAGGGTTGAGGGTCTTTCCTCCTAGCTAAACACAAGTTCTCCTGCTGTCATCAAATTAAAATATTCTTGTTGCATGTGAAGCTTTCTCAAAAACTCCAAYCCATGAAATAGTTAGTTACCAAGAGCTTTTCAG	0.216667	-0.0648464	0.00952381	0.0698413
626_75	TGCAGGGTTAAATCTGAAACTGTAGAAATATGATGAACCGAAAGTGTTACAAACATAAAATATAGTAAATTAAGTRATACCCAAAAGCACAGTCCAACTAGGACGATCCCTTCAATCTTCATTGGCTTTATGGAC	0.156061	0.0365305	0.220766	0.191221
633_54	CATGCGAGCATCAGAACCATCAGTTCCATCTCTCTGCTGTCAGTGGCACTCCCCRGGGGCGGGCAGCGATGGGTGCAGAGCTGGCGGAGTGGAATCTCAGCACCAATTCATAAATATTGTTATTTAGAAAAGCAG	0.233333	-0.0566038	0.53125	0.556362
648_126	TGCAGGCAGCGTGGGGCTATTTTACCTTGTTTACAGAGAAATAAAGTGCAGTGTAAACTGCTAACAAAGCAACCAAAGAGCATCTTAATGGGCTGCCTTGCTATCTATCTGGGGTACCACACTTGTYGTCTTTTT	0.0166667	-0.0434783	-0.00840336	0.0336134
650_62	TGCAGGACCAGATAACTCATACAGCTACTTCAGAAAGATCTGGCCTCCAAGGTATGTTCTCARTGACTGAGCTACTGTGGTACCTGGAGGACGGCTACCTATGCAATGAGGAGGACCAGACTTTTGAGATGCTCC	0.433333	-0.029703	0.129464	0.154576
657_33	CATGCAGGTATTAATGAACATAATGATGATTACWACGGAGAACCACAGCATTTTGAGAAGCTAACTGTAGAGAATTCTGACATTCACATTGGGTTCAAGGACAGGCCCTCAGCATCACTTCAACCCTCCCACCAG	0.133333	-0.0212766	0.725714	0.731429
668_57	CATGCTCACTTCTGCAAAACAAAGGCAGCAGCGCAGACAACTTCCCCGCCGGTTTGGRGCGAACATTCACTCAGCGGCGCATCCCCTCTGCCCTTGTCCCACCTGCGGTGCTTCCTCGGAGTCCAGGGCTCTCGA	0.0666667	0.368421	0.464286	0.151786
685_133	CATGCATTAATATAAGTTAAATACTTGGAGTTTGTTTCAGGCAATAGCTACAAAGAATATTTGACCATCTTTGCACCCAAATGAAACCCCTGGGAGCAATTTTAACTTGGGTAGAGGCTGCAGTCCTGGTTTGKG	0.3	-0.19337	0.340659	0.447497
709_95	CATGCTGCGGTTGTGGAGAGTGGGCGGAGCTGGCACCTTCAGGTCACATGGCAGGAATAGAAAGTTTGGAGGTCAAGCTTCAGATTGTGAAGGCCRTGTTTATGTGAAGGGTCCAATTGCTGCTCACAAGAGGGT	0.333333	-0.153846	-0.0416667	0.0972222
771_17	TGCAGGACTCTGACACAMCAGGCTCTTCAGGAAGGAGATGGCGTTGGACACAGCGGACAAACAAATGGTTTATTTGGGTTTCGGTATTAGCATGATAACCATATATAGGTAAACACATGGAAATAGGAATAACTA	0.183333	-0.162996	0.0510424	0.18404
799_122	TGCAGGGCCATGAGCCACTCCTCACCAGAGGAGATCACACCTCTAACTTAGCATATAAAAAAGGCTGGCACTCTATTTCCCAGAATGCTTTCTGCAAAATGCCAGTTTTCTTGGACACAGTTYTTGTGTATTTAC	0.68	-0.447322	-0.363879	0.0576529
824_6	CATGCAYGTGTCTTCCTTCCATGCTGACAACAGTTCAGCATCACAGTCTTCTTTATGAAGTCACACTTCATGCTTTCTCTTAGTCTTCACAATTCTTAAACTAGAAGGCCTTTGCCAGACAACTGTGAAGGAAAT	0.05	-0.0746269	-0.025641	0.045584
840_17	CATGCGTGTCYCAAACASTGGATTTTTAACAACCACCAACCTGTGAGACAAAAATAAAGAAACTGGTGTTATTATTACTTAGCTGACACTTTTACCCAAATCAGCTTGAGGCATTTAAACCTTTTATATCTGGGG	0.133333	0.283582	0.477124	0.270153
868_86	TGCAGGCACGGACTGAGCGAGGAACCGAAGAGCGTGGCGAGGCAGAGCGGAGAAAGGAGGAGAGAGAGGAGACGGTGGCGGGGGCARGAGGAGAAGCAGGGAGGCACGTGCCAAAAAGAGCCGAGGTGACAGCCT	0.15	0.152941	0.22358	0.0833932
869_81	CATGCGAATTTCTGCAAACCATAATTTACATTGGAAAACGTATAAATAATGCAGGAAAGACAATTTAGTAGTGCATTAGTCYGACTGATCCAAGACACCGAGAGAACAATGAATAATTGAAAGAATGYTGAAAAG	0.0333333	-0.0909091	-0.0169492	0.0677966
870_36	TGCAGGACTCATAACTACAGTACATAACCCACACTAYAAAATAATGTATTGCCAGGCCTTCATCATCTGTGGATTCATCATGTAGGAAACATCTCAGATATTCAAAGTATAAAAATGTGATGGTATTTATAAATT	0.116667	0.0918919	0.159159	0.0740741
917_123	CATGCTTCAATAAAATCTAGAGCAGTTGTCCAAACTAAATCCTCTGGGATTGAACTCCGGGAGATTTTACAAATATTTCACAATGAACACCCTGATTTACATATGAGGTCGCATGTGAGCTGAYTTAGTACACCA	0.0166667	-0.0434783	-0.00840336	0.0336134
922_23	TGCAGGTTGTTGATTCGAATGCCMCTCCTGCGACAGAAAGCTCGTGTTAAGGAAGGTATTGTACTTGGAAGGGAAGCTGAGCACCGCCCGCTGTGTAAATGGAGAAATGATTGTGACCGTGACCCTGGCCAGGAA	0.15	-0.430464	-0.0810811	0.244244
940_62	TGCAGGACGCAGAGGTTGTGTGTCGGCAGCTGGGCTGTGGGATCCCTGTGAAGGTGGTGGGGRGGTTSGCGTTTGGGAAGGGGGTCTACCAAGTGTGGACAGAGGAGATCCAGTGTAGAGGGAACGAATCACACG	0.5	-0.100917	-0.0575793	0.0393655
1002_19	TGCAGGCAGCCATGTGAGAMAACACTGGCCTTGCGGCTCCTTTTATTGATCCAAAGAACCTTTTCCTAACATCATCCGTCTGGTTTGCCTCTTGTCCCCTTTGTTGGAGCCTACTTTCATTTTATTGCCCTCCTT	0.0166667	-0.0434783	-0.00840336	0.0336134
1011_57	CATGCCAAATGCGATATATACYGACAAAATTAATTCCTGTTTTTAATATATATGTTTRCACTTATTCATCTATTCGCTGATACTTTTTTCAGTTTGCAGTGTTAAAGTAGCTGCAATGAGTTACTCATTTATACA	0.25	-0.245675	-0.142857	0.0825397
1020_28	TGCAGGGCATCCGGGTAACCCATCCAGCSTCATGTATCCCGGGCAACATTCRTACAGCACCGGTCTGAAAGGTGAAAAAAGGGCAACACAGTGCACATCTTATGAATGATATAATTCAGCTGTTCCTTTTAGAGC	0.266667	-0.177914	0.04	0.185
1038_134	TGCAGGAGCCCCGCGCTCACGCTCTCCATCATGTCCCACATCCACACGACGTCCGCCCGCTCTGTTCTCTCAGACAAGCTTTTTTTAAAATTGAAAAATGACAGCAGCTTCTACAGTTCCCTGTCTGCTTGCAGK	0.2	-0.309091	0.507524	0.623803
1049_21	TGCAGGTGCGGGTGTCTGCGTKTATCGTTTTATTTATCTGCGTGTTTATGATCGGTAGAATCTGTGCTCGTATGCCGACACCATATCTTAAAGGAAGGCCATGTAAAATATAGCATCTGAGGCGTCTGAACTCTT	0.05	-0.142857	-0.025641	0.102564
1053_44	CATGCTCTTTTCATCTATGAATCGGTGTTGTAATGGTAAGTACTYTATAATGCCTTTTCTTCTGTCTTTCCAGTAACTGGTGTAAAAGTTAAAACATGTTTCTAAATGTTTCCAGAGGTAAATTTGTTCCCCAAG	0.0166667	-0.0434783	-0.00840336	0.0336134
1061_67	CATGCATAAACACCGCATGTCAGTCACATGGGTTTAAGAAGTGACACATGTGTTATCTACTCTAATCWTCATGCACACCAAAGAAGAAATGATTTGTTATGAAGCCGTGCATTCATTTGTCTTCAAGGTCTGGTC	0.106667	0.459155	0.643785	0.341373
1115_81	CATGCAGTTTTGTCATAAAGCCATAATACATTACAGTTATAGTGGCAGATTTGTCAGAGCCACAACTCCCACTGAAGTTCARATCCCTCTTCCTATTGTACCCCTGAGCAAGGTGCTCACCCTGTAATGCTTCAG	0.333333	-0.025641	0.229782	0.249037
1125_99	CATGCATAAATATGACTAGCTGTCCTGCTGTAGGCTGGCATCCCATCCAAGACGTACGCTTAGAAAGAAAACGCCCTGTGCTTCCAAGATAAGTGCAACRCAACAGAAGCCCGACTTGGAGTTACCAGTTAACAA	0.15	0.166023	0.38321	0.260423
1131_120	CATGCGTCAGGAGCGGTTTCTCACAGACCTGGAGCTGGCCAGCAAGACCAAGGCCTTTGACGTCCACAAGCTGGTCATCTCCTCCGTGAGCCAGTACTTCCGCGAGCTGCTGGCCAAGGARCCCGAGCTGAAGCG	0.1	-0.204819	-0.0526316	0.126316
1149_63	CATGCTGATGACCACCCAAGGGCATGTTCTCAAAAGAGATGATAATATCTTACTTTTCCAAACKCTCTCTCATTTGGTAGACATGCTCAAGTTAGTATACACTTGCAGGCATGCGCACATCTTTGTAACACCTTT	0.0863636	0.127905	0.23255	0.119993
1169_97	CATGCAGATGGCCTGAGGTCCTTCATTACCATATTCAAATATCACCTATGAACATCCTATGATTTTCTATAATCTGAGACGACAGCAAATGATTACCRCATCCCTTCCCTCCTTTCTTAAACACGGAGTTTTGAT	0.069697	0.213472	0.286788	0.0932156
1230_100	CATGCACATTAAATATATTTTTATGGCGCAGCTAGTTGCTCATAATAATTTTTAGCTTGCTATATTAAGAGATGTGTGACTTTAAGGGCATGTTTTGCCAMCCCTAAAAATGTCTATTTTGCAGTCAGACTGGAA	0.05	-0.142857	-0.025641	0.102564
1239_132	CATGCTTCTCTGGTTTTAGAACATAGCAAAAGATCATCAACATATTGAATCAGAGTGCTACCACACCCAGGTACAGACACCTCCAGATTTTGTGCCACTGCTTGACCATAGAGGTTTGGAGATTTGGTGCAAYCC	0.2	-0.125	0.375	0.444444
1249_35	TGCAGGCGTCCGGCGAGACAGTGAGTCCGGGGCAGSTGAGCAGCTAATGCGGCGTAAAGCGCAGTCGCTGAAGCAGCAACACGCACTCGATTAACATTTAGCTGCAGCGGCACGGCAGTACAGGGAACAACACAG	0.184848	-0.249728	0.621968	0.697509
1265_63	TGCAGGGGGAGCCATGGCACAGAAGGCTGAGACTCCTTCCACACACGAGAGCACAGCATTCGCSAGGCGTACGTGCAGTTAGCAAACAGAGACTGGAAGTGCATTTTACTGCCGGGCTCTCACCTGGTCCAAGCA	0.0833333	-0.00840336	0.241466	0.247788
1266_69	CATGCCACCCTCGCACCCCAGCCTCAGTCCCACGCCTGCGCCGGGCGCTGGAAGGGGGCCGGACGACACRCTGAATGGCCAGCCTGTGTCCGAGCTCATTTCCCAGCTGCTGCGCGCAGAACCATATCCCAGCAG	0.10303	-0.162694	-0.0543131	0.0932156
1279_10	CATGCTCATCRTCATCGTCAGCCTGTTCTTCCTCTGCTGGACGCCCATCTTCACCGTCAATGCCTGGCGCGCCTTCCACCAGCGCTCAGCTGACCAGCTGCTGTCGGGGGCCCCCATATCCTTCATCCACCTGCT	0.0666667	0.392405	0.563636	0.281818
1319_19	TGCAGGGGACTGGTGTCCCRTCCAATGTATACTTTGCCCCATGCCCTCATTATGTCTAGTATGAGGTCTGAACCTCTGTGACCCCTAACTGGACAAATGGTCAGAATGAAAATGGAAATGAATGAATCCTGGTCT	0.1	0.13253	0.196429	0.0736607
1344_28	CATGCTGAGGGCTGGAGGCAACACCCTCRGGCTGGTGGTTCACGTCTTTAGCAGAAAACATTGATGCTCTTTGGACTTTTGAAACCAGAGAGACAGAAATGGTGTCAGCCAATCACACTGGGGCCCAGTCCTCGG	0.0166667	-0.0434783	-0.00840336	0.0336134
1363_87	CATGCGTCAACTTCTTTCTTTCATACGCTCCCTCAACGTCATCCTCAAATGGCACTGTCAACTCTATAAAATATACTATCTGCCTAASCTCGGAGTACAACGCCATATCCAGTCCCGGTGTAGTCACCACAATAC	0.2	0.253886	0.440994	0.250776
1375_67	TGCAGGTGAAGACGGGGCCTCGCAGCTCCCGGTCGGCTCGGTAGACGTGGGATTCGAGTTTGCATTCRTGTTTTTGTTTGCTCCCCATAAACGTGCATGGAAGAAGACCCTGGGAGACCACGCCTTTGACTCGGA	0.0681818	-0.0672896	-0.0352941	0.0299782
1398_41	TGCAGGTCCCAGGCGCCCCTGGCAAAAAAGAGAACTGTGGGYAGAAATCTCTACTTTTTGTCACCATTCATCAACTGATTTTTGCTTGATTGCTGTTTAAAAGTATTTTTTGAAGGTACTTTTCTAATGAACATT	0.216667	-0.350649	0.00952381	0.266667
1413_57	TGCAGGATAATTACGGGGGGATTGATCTGGGCTGCTGGGCTGGGCTTTCAGCGACGCRCCGGGTGACGGAAAATACTTCTCATTTGTGCCGAATCTCTTTTACAGAACACACGGCAGAGGCGCAGTCACAATCAA	0.116667	0.246637	0.396118	0.198418
1435_128	CATGCTCTGGTTTCCTCCCACAGTCCAAAGGCATTTCGGGTGCGTTAATGGCTAAAATTGCCCACAGCGTGTGACTGGTGTGTTTATCGCATCCCTTTCACACTCAGTGGAGCGTATGTCGCATAAAAMGTCGCC	0.133333	0.127273	0.733037	0.694105
1493_89	CATGCTACCTTTCTACAATTTTGCCAGTTTATTCACAAATGTAGTAGTATCTCTAGCTCTGGAATCACCTGCATATTGCCGCTTTGCTTRCACGCAAATAAAACTCACTTTGGCCACCTGAGCTGCAGTGTTAGT	0.0333333	-0.0909091	-0.0169492	0.0677966
1499_41	TGCAGGTCCCCGACAGATTTATTGAGGCCACGTGCTTTGAGRAGCCAAGGAGCAGAACCCAGAATCTGATTCAATTTCAAATCGCTATTGTGCCGGTTAGTCTGCAAACAGCAAATGACCCTTAACTCGCAAAGC	0.133333	-0.142857	0.728507	0.762443
1510_27	TGCAGGTCGGCATCGGAAAGACGAAACRTTTCACTTCCGTCTCACGCCGTCGTGCCGGCAGTTAAGCAAAGTCTCTCTTCGCTGCAGCACAAACAACTTCATTCTATAGAAAACGCATTTAAGCTATAAAACGAA	0.133333	0.219512	0.717979	0.63866
1521_131	TGCAGGGTCCAATTCTGTTCATAGCCCAGGTGAATGATAGGGGCAGAACTGATCATTGCAAAGGGGATGTTGATTGATGCATTTTTTTTTATGTGCTGGAGGATAGATTTCACTGCTGTAGGTAGAGTTTGWCTA	0.137879	-0.0626797	0.119297	0.171243
1548_10	CATGCCTCAAYATCATGGCTAATTTGGTATATTTAATAATTGCTTTATCTTGGTGTCTTGAACATGTTTGAATAACTTTGGATAGTTTTTGCTTTTCCCTGAAAGATTTGCTCTTTTTCTTGTTGTAGGGTTCAG	0.116667	-0.174825	-0.0619469	0.0960809
1554_32	CATGCAAAGGCAAAATCAGACCAACTTTTAACRTGTTTTTATCTCGAGTCCTCCGTGTTTTGTGAAGCGCGCTTCGTTCAGTCGGGTGGAGGAAGACGGCTGCTAGGCGAATACCCGAGAAGTTAAACAGCCCCC	0.166667	-0.153846	0.666667	0.711111
1564_72	CATGCAAGTTTGCATAAGAGAATTGATGCTGTTTTAAAGGCAAAGGGTGGTCCCACCAAATATTGATCTGRTKGAGGTTTTTTTTTGTCTACTGCACTTTTTAGAAGGTTTATTGATTAATAAGTATTCATGGCA	0.216667	-0.507246	-0.121495	0.255931
1574_10	TGCAGGGGAAWTAATGGACAAAAGGTGTGTGCCTATGAGACAGGTGTAGGCAATGACACAAATGAGGTATATGAATGTGTACTAGATAAACTGACACATCTAAAATATTGGACTTTGCATGGTAGATACAAAAAA	0.222727	0.0156	0.486013	0.477867
1580_36	CATGCAGGCTAGCTACCAGGATCACGTGGCTGAGACSCAGAAGCTCAATGCCAAGGTGTGTAGTAATGGTGGTGGGGGTTGAGGTATTGGAACAGGGGCATCAAGACAAGCAGCTGAGTTGATCTGAGGAGTGGA	0.1	-0.16129	-0.0526316	0.0935673
1663_125	CATGCTGGTTGCACCTCAGTGGAAACATGGAAAGCAAAAAGTATATCATCAAGATTTATTACCCTTAAGTCACTAATGTGTGCAGCACTGTGTGTGTGTGTCATGTTTATTTGCACACATATTACRGCTAATGGC	0.0363636	-0.1	-0.0185185	0.0740741
1680_68	TGCAGGATTTTTCACTTCTGCTGATATCTTTGGTCTTATCCTTAGATATGAGTTCATCATCAAGTATGSTGCCAAACTGTTCTAATCTGTTTTCAAAGTTTTTACATACTGTAAATTTACACCACATCGTTCAGC	0.0181818	-0.047619	-0.00917431	0.0366972
1752_19	CATGCTGAAGAACCCAGACRAATGGTCAGTAGGTGGAAGGTTCAGAACTCCCTGTGCAGGGATCTGCTGGTGTACCTGCGAGTGGGGTTGTTCTTCGGCAAATATTTAACCGTTAAAATGAGCAAAACTGTCAGT	0.0166667	-0.0434783	-0.00840336	0.0336134
1757_72	TGCAGGGCTTCCAGCCTGTGTCGGGCCTGGCGCTGCACAGCAAACAGCTCTCCTTTGGCACGTGCCAGCTGAYGCTCCAGTTCCTCCCTCTCCAGGATGGTCAAACTGATGTTCTGCCTCTAAGTATGTGAGGAG	0.3	-0.180328	-0.08	0.085
1760_33	TGCAGGAGGTTATTATCTTAAGGCCCTGGTCAARACTATGGTCCATCTACCACATTCGCTATATGACAGGCTACAGCAATATCTGCCGGGGAGTGGAGTGACACATTGACCACGCTGTAACGGGCCTGACGCTCC	0.28	-0.144674	0.315366	0.401896
1767_128	CATGCAGGCTGCTCAAATGTTTGTTTGCTGCTCTTCCTTGGTCCTGCTGCTGTGTCTGAAAATGGAAAGATGCAAATGTGGAAATCTGATGTCAACCTGAACCCCTCCCCTTGTCACATCACCATGGCMACCCAT	0.0166667	-0.0434783	-0.00840336	0.0336134
1776_63	TGCAGGCATGGCAGAGTCACACTGACCTTCTCACTGCACCACGCGGGACAAGAATTATGAAGGRCACACACTGCGGCTTAGGCAGTTTTATAAGTAATATCCTCAGACGTAAATCACCCCCTGTAGCTTTGAGGA	0.0166667	-0.0434783	-0.00840336	0.0336134
1781_71	CATGCAGTGGTTGCGTACGGCATTTGTTCAGCAATCTGTGGCACAAGCAGAGCCATTCAGTGCTCTCAATGYTGGCCCGTGGATGCAGGCTTATTTGGGGCCATTATTAATTACTACCTTCAGCTCTCAGAAAGA	0.1	-0.333333	-0.0526316	0.210526
1794_68	CATGCAGGTTCTGTCACCACCCACCCAACACACACACACAACTGATTAAGGCACTAACTTCAGCTGCARGGCAAAGCCAGGCACCGCTGCCTTTTCTCACTTTTTCAGGGGAAGTTCCCAAATTCGACTTACATG	0.0833333	-0.263158	-0.0434783	0.173913
1814_132	TGCAGGTTTGTCAACAGAGGGCAACAGTCTTGACCAGCCAGTGGGCCTTCAGAAGCACGTCCTTGAAGCGCCCATGTTGACCAGCTTCTGGACCCATCCGGTGTGTGTAGCCCAGTGAAAAAGAGGGAAAAAYCA	0.3	-0.15508	0.232955	0.335937
1822_9	TGCAGGATCRGAGCTAAGATGTCCTGTTCCCGCAGTACCTCACAGTCATGGCCAGGTGCGGCGTCGTGAACGCGCACGAACTGCGGAGACGCCGGGCCCATGCTATGAGAACAGGTGGCGCGTGTAGGGTCAGTA	0.0333333	-0.0909091	-0.0169492	0.0677966
1859_112	CATGCGCACACCGTCCCTTCTGCCTCGAGCGTCGACGTCTTCAGAGCCGGGCAACGCGGCAGGGCGACATGGCGATGGGGAAACGAGCACGAAATCATGTATGTCTGCGCTARGTCGTCAACTTCGACGTAAGGT	0.0166667	-0.0434783	-0.00840336	0.0336134
1883_93	CATGCTAAACTGTCTTCGGTGACACCCATTTATACTGCAAGGTCATTTTAACTATTCATTTGGCCTAAATGCCCCTTTCAAAGGGAAATACAGYAGGGGTCTGAACTCGGTTATTTTCAGAGTGAACTACCTGCC	0.0666667	0.225806	0.298246	0.0935673
1908_62	CATGCCGCTGTTTGTTTGTACGACGGCGTCCTGGCTTTGACTTGGCTTAGCAGAAGGTGTCCYTGAAATTTCCTGGGAATAAAGTAATATATCTGTTGAACCTTTGTGTTTGAGGAAACATGTAATACTTGGAAC	0.0166667	-0.0434783	-0.00840336	0.0336134
1918_127	CATGCCAAGCTGGGGGGCTCAGTGGCTGCAATGACAAACCTGCTGGTGAGGAAAAGCTGGCAGTAGGGGGAAGGGATAATCCTGCGGGTACACCGCCCATTTCTCTCATCTTTTCCACTCACTCAGTYGCTCACT	0.333333	-0.0126582	0.206349	0.21627
1924_100	TGCAGGTGGCGGACAGTCACTGAAAGAGTGCCTACTGCAGTTTGCCAATATTCCCCTGTCTCCCCCAGGCATACCACCTTGTCTTGCAGGGCAACAAAGTSTTGGCTTAAACGCAGGGTTCGGACATTGTCACGG	0.333333	-0.263158	0.179207	0.350205
1949_131	TGCAGGGTCAGGACCTGTTGGCCTGAATGATCCCAGCATCATCTTTGCCCAGCCAGCGGTTCGGCCACTGGCCCTGAGTGGCGTGGGCCGGGAGGGTCACTGGCACAACCCCCTGGGTCCAGGAGCACTGGKGGG	0.0166667	-0.0434783	-0.00840336	0.0336134
1986_51	TGCAGGATACTGGCCCTGTTAGTTTCTACCCTGCAGTACAACAACAGTGAARAAATTAGAGAAATTCTACAAAACCATAGGCTTGTATGGTAATTGGCACATAAGTGTTTTTAGCATCTTGTTCAAACAGAAACA	0.133333	-0.21519	-0.0714286	0.118304
1994_40	CATGCTTTTAAATCATATTAAATGTTTGGGGGTGGGGCTTMGACAGCATCCCAGAAATTTGGGGAAAAAATATCCTAAAAGGCCTCTATGTCTATTTAGTTGCCACCTTTGATGTGTGTGTGTGTGTGTGTGTGT	0.349394	-0.0663815	0.119542	0.17435
2009_76	TGCAGGTGACTCTTCCTGCCATGGGGACATGCCATGGACAACAAGGACCTTGTCTGACCAAGAAAAGTTCTGAACGRGCCTCTGAATTGCGAGGCCAGTTGAAAAGATGCAGAGCTGAAAAGGCAAGGCAGCGGA	0.15	0.178707	0.515912	0.410578
2029_14	CATGCGGGAGCCGCRACGTGTTTTTAAACTCTCGCGTCGTCTGTTTGGCGAACGACGAAACACGGAGAGCAGCTCCGATCTGGATTTGAGCCGGTTTATCAGTCACCCGGAGTATCTTTCCCACACGCATTTACA	0.366667	-0.128205	0.224442	0.312573
2051_122	TGCAGGTGCTCCATAGGGGCACTGGACTGGATCCTCTGCAAAGGAGTGCGGGACTAGTCACAGCAGTGCACAATCAGTTCCATATCCTGCCTGCAGCCTGCCCTGTGGAACCACTGACATAASCTGTGCAGGGTC	0.0333333	-0.0909091	-0.0169492	0.0677966
2054_125	TGCAGGATCACCATTTCTCATTGTCTTAATACTGACTGATGCTATAGGGATGCTAAGTGGGTGGCATCAAGAGGGGGAAAAAAAAACCTTGGTCTGTGTCAACATTCTAATACAACCCTTACAGCRACTTGACCA	0.25	-0.00840336	0.34759	0.353026
2060_96	TGCAGGAACTCCCTCATGTTGCTTCCCAAAGGATCCTCTGAGATCAGGACCCAGACCCCGGACCAGGTTTTACATGGAACACGTGCACGCGTACGCRCACACACACACACACACACACACACACACACACACACA	0.02	-0.0526316	-0.010101	0.040404
2066_130	TGCAGGGGCTGCTCAATGTCTCTYGCCTTGTCATTTTTCTGCCTCCTCTTCTTTATGACCTCCTTCATGCACCTTCTTTGATTACAAGGAGGCAGAGAGTGTTGCCGAGTTACAGTTCATGTGCAGCTGGWTTCT	0.0348485	0.454496	0.47085	0.0299782
2108_124	TGCAGGACACAGATGGGGGCCAAACCCATTTTCAGAAAGGACATGTGACACATACAACATATAACATATTCCACCAGCCCCCACATCATCATCACTGGTTTCCTTGACCCAAAATGACATCTCGWCCTGAAAGAG	0.2	-0.0992366	0.0296496	0.117251
2160_111	CATGCCAACCGTCAGCTAAGAGCACTCACTGGCATTGTCACCGTGTGTGCATTTCTGTCACAGCCGGACATGTGTGCGCTGCATACGGCCTTCGTTTGGAGTAAAGAAATASCGCTTCGTATTCCCGGGCTCCCT	0.0333333	-0.0909091	-0.0169492	0.0677966
2183_81	CATGCCTGACACTTTTGTACACTACTGTACCAAAATGCATATTTAATATAAAGCAGGTACTTCTGTCCAAAGTGACGTACARCTGTGAGTGAATAAAGCAGCAGAGGAAGAGCTTTACACACTGGGTGGTCAGAG	0.183333	-0.251185	0.632414	0.70621
2190_58	TGCAGGTAGGCGAAGGCAGTCGGGTAGCTTCCGTAGCCGTTTGCTCCAGTCACTCTTCSCGCGAGCTGGGGCTGGCGATGAATCCGGAAGTGACGTTATGGGTATTGGTGATGGACTGGTCCCTCTGGGACTCGC	0.0333333	0.555556	0.649123	0.210526
2210_82	TGCAGGCCCCGCTTGGCCAGTACCGTTGAGAAGTTTAAAACCCAGTGTGTGTCCGGAGTGTAATGGTCAAAGCAAAGATTAGRAAGAGCGGTTCAGTAAAGCTGGTCTGTACATCAGTATAAAAACCTCACTCTG	0.233333	-0.083871	0.270833	0.327257
2220_103	CATGCATTTGGAGTATCTACATCATCTTTAGTAATGGTTGTATTTGATGTGATGCATGAAGGTCTCAGTTTGCGAGATCTGTATATAATTATTAAAGTTAAAARGTCTGGGCAACAGGCAGCATAATGGGCAAAG	0.15	-0.13089	0.0992494	0.203503
2221_127	CATGCGAGCGTCTGTCTGCGTGGGGATCCTTCGCTGTGTGTGTGTGAGAAAGAGAGCGAGAGGGAGAGAGAGCGCAACTGGCGGTGGCTGTGATCAAAGAGCTGATGCCACACCCCTCTCAGAAAGGKGCCAGTG	0.0181818	-0.047619	-0.00917431	0.0366972
2226_83	CATGCAGGTAATTTAGTCACACGTTCACCTGAGACGCAAGTCTTTGGACTGGCGGAAGAATACTGAGTACATGGAGGAAACCCRAACACGCAAACTCCACACAGACTAAGATTCAAAGATTATAAAGTCAAGACT	0.262121	-0.320649	0.178535	0.377983
2303_39	CATGCATGTAAACACGCTGTAGGTGCATGTTTGTTCCCRMAGCCCTGCAGCGACCACATCAGCAGTGGTGAGTGTTGGGAGTTTAGCGCCCCCTCTAGTTTTCACCATTATAAGGGTGAGCAGGAGATGGAGGAC	0.05	-0.142857	-0.025641	0.102564
2310_81	CATGCTGGAATACTATGTTGAGCCTGAGGCAGCCTGGGGGACCAACCCAATTCAGTATATATGCACACACAGAAATGAGAAYGTTCCTTATGTTGTATATTCAGTTCATTTATGTGACAATACATTTTTTTTAAA	0.0166667	-0.0434783	-0.00840336	0.0336134
2330_70	TGCAGGACAAAGATGGGATGAAAGGAAAAAGTAAGACACTCAAAGATGGGGAAGGACAGAAAAAACAAGAMACATGAAAAAACACATCCAGCAACTCTTCACCATAAGCTTCTGTGAGACACTGTTGTACATGGA	0.268182	-0.135856	0.409999	0.480567
2354_122	CATGCTGTCAGTTTTGAAACTGAATATTAATACTGGTGCATCTCTGCAGAGCAGCACACAAATAAAATATCTTGGAAAAGAAATAGACAGAATTGAAGGTAATGGTCTTTCTTCCTTGGTTAWTGGCCTGAAATT	0.166667	0.371728	0.479167	0.171007
2362_58	TGCAGGTGTGTGAGCGAGACGGAGTGCCCTACCTTCAGCRGGTTATTAGAGCGCGATGYGCATGTGGTTCATTAGGAGGTAATGTGCTCCTCTGTGTGTAGCTCACGGGCCGAGCGCTGGGTTGGGAGACAGCGG	0.283333	-0.441696	-0.165049	0.19189
2374_123	CATGCCTTGCTTGTGTCTGGACCGGGGTTATCACGGCCAGACCCTGTTTTAGGAGTTGGTGGAGCTCCAGTTGGGTTCCGTCTCAGGAATCCAGCATGTTTAAAGCCTGTTGCTTTTCACATCRTGGGACCACAT	0.0863636	0.318941	0.488966	0.249649
2446_87	CATGCATAGGCTGTGGAAGTTGGAGCATTGGAGCTGCTGGGTGAGTTAAGGTGTTGAGCCTCATTACACAGGAAAAATATGCAGGAARAGTAACAGTGGGCAGGCTGAGCTTGCCTGCACCACCTGAATTGTCTA	0.20303	-0.19039	0.586926	0.652992
2449_110	CATGCCGAACGCGCCTCCATAAAACGATTTTCGGGGGGGCTTAGTAACTTGTCATCTAGCTATATAATAATCCTGTGTGGATTAGGATGCTGGAACTATAACGTTAGCTGYTATTACAGGAAAATAGCACATACG	0.0166667	-0.0434783	-0.00840336	0.0336134
2459_40	CATGCCTGCGTTTAAACAAAGTACCATTTTATAACAGGTARTATTTTGTACTACTGAACTGTACAAAAGTATTCAAATGATCTCCCTTTGTTTTTCACTGAAAGAGATTAAGGTGAAGTATTTTATTTTTAAGTG	0.0166667	-0.0434783	-0.00840336	0.0336134
2472_20	CATGCAGTCATTACCCCCTAWCGGCATGGAGTGCTGGTGTCACAGTCAGTCTCATTAGGCCTAAGTGAGTGTAGGGGGACAGCGCTACTGCAAGGTCCAGAAAAATTCAAACAAAACCAGAGGGGGTTTGCGACT	0.0333333	-0.0909091	-0.0169492	0.0677966
2475_25	CATGCTGCTGTTTACACCACATCTGYTCATCCAGCTGGATGTTTGTACAGCAGCTATTCAGGTTAAGAGCTCTGTTCAACAGTACAACAGCGGCCCCCTTGAAGTGGCAATGTTTTGGCTGTTGAATTCAGGTCC	0.0545455	-0.0819672	-0.0280374	0.0498442
2486_15	CATGCATGAAATTCAYCCAATACAGCTGAGAAACAAAAAGGGTTAATGTTAGTTTTGCTGTGTTACTAGTTCGCTAGCTACACTGTCACACACGTCACCCTCATACTTCTTGTTCAGCTTGGCATGAAGACAAGT	0.04	-0.111111	-0.0204082	0.0816327
2491_77	CATGCGCATTTAATGTATCATCATTTTTACCTAGTGGTAGTACCCACAGTCATTGTACCTCCCTGCATGTCCTTTTGYTTTTTGTCCTTCCTTCCATATAATGAGTTATTACTATTTACCTGTCCAGTTTGTGAC	0.0333333	-0.0909091	-0.0169492	0.0677966
2543_100	TGCAGGCTGACAGAATGCTGCATGTTTCTTGGTCAAAGTCCTGCCAACAGCCAAAATTGTTCAGGAAGAAGCTAGGAAAGCACATCTTGACTAACTAATAYACAAGTACTGTGCATCACAGGGTGCCCTAAACAG	0.0166667	-0.0434783	-0.00840336	0.0336134
2578_90	CATGCTGGGCAAACTCATGGCGCAGCTTGTCATTGTCCTCCTGTCGCCGCTGCTCCTTCTGCAGATCTAACTCCCTCTCCTAGGAGAAAARGCACACTTTAAAAATAATATTACTCCACATTTTGTACATAAATT	0.0166667	-0.0434783	-0.00840336	0.0336134
2636_64	TGCAGGAGCCACCAGCGCACATTTACTGTAGAGGCCTATGACATTGAGCAGAATGTCTGGGTGCRGAAGGAGGACCTCCCCTTCGAGCAGGCCACGAGCCCCTACATCAAGGCACTGCTGCTCTGTGGCAGGCTG	0.05	0.327103	0.373913	0.0695652
2645_129	TGCAGGGTGACGCTGTATTTATTCCAACCAGCGAGCAGGGCAAAACTGCTCACCACATATTGTGTTGTTGCACACACTGCTAGCCCTGTTGGGTCCCGTCAGATGAGATGTTTCCACGTTGGCTTGCCCRTGTTC	0.25	-0.01983	0.317923	0.331186
2672_38	TGCAGGTTAGAGGCAGGCACAGGGCGCGCCGAGGCGGGKAATTACTGGATGAATTTCACTTTAATAAATGTTGAGCTACATTTGGAAATGCAGATAGCAGAGCTTTCTTCCTAATGGGCGCCTCACTGCAGCCAC	0.127879	-0.0748937	-0.0683069	0.00612784
2676_90	TGCAGGTGGTGCTTTTAATATTAAATATTTGCTTAATGTGAAAGCTTTGCTTTCGTTGGAAGGTCCAGTAGCAGCCCTGGACCCCACTGCYGTTAATAGCTGAAAACAGCTCCCACCTTTTTTATTTTGTCGGGA	0.2	-0.210084	0.59596	0.666105
2690_33	TGCAGGGGGGACAAATATGACACAAACCTACGGYTCTATGACCGACATAGATGAGCAATGCATCTCATACGCCTATAGGTGGGCTCCTATCTTTCCTTCTGGTTGAATGTTAATTAGCTAGCAGTGGTCTGAACC	0.25	-0.204013	-0.142857	0.0507937
2708_96	CATGCGTCGCTAAGAAAATAATAAGCCCACAAACTACCTCATAAAGTAAAGTTTCCTTTATACTGCCACAGAGCACCTGACCAATTGAGGAACTCARTTTTTTTTTGCACACGCTATTCAAATATGGACTTGCTA	0.0181818	-0.047619	-0.00917431	0.0366972
2741_99	TGCAGGTGCTCCAGAGATTGCCTTTCCATGCCGCTGATACTAGAATAATTACAGCCACCAAATAGAAATGACATCCAACAGTTGCAATAATTCCCTAGTRTGATGTAAATAAATGAAGCGGCCCGCTGTCCGTGG	0.266667	-0.136095	0.457014	0.522059
2771_133	CATGCCGCACACCCGCAGCCCGAGTGTGGCGGAGGTGGTCTGCTTGCACTTGTTCATCTGGCGCGCCGCCTTCTCCTCGGTCGCGTCATCGCCGTGCTGCCGTGTTCCCATCTTCAGGTCCAGGATGCACGGGKA	0.0381818	-0.0502387	-0.0194625	0.029304
2777_99	TGCAGGAAGAACCTGTAGCCTCTGCTGAGCAGCGAGACACCTTCTGCAGATCATCTCTGTGCCCCCTGGGATGTTTACAGTCTGTGTTTGGCCAGTGGCYGAATGTAATCGGTTGTCCCGAGTTGTATTTACCGC	0.4	-0.156627	-0.118012	0.0333851
2786_113	CATGCTCTCCGCCAGACAGAGACGGATCAGGGACGCCTGCAGCTTTTGATGGAGTACTCTGCAGAAAAATCCCATTTACGCGCAGTAGCTCCAATTAGCGCCAGAGCCAAACGSTTGCCGCCCTGGGAGCAGGAA	0.10303	-0.162694	0.78783	0.817518
2793_26	CATGCGAAAATTCATCTGTATAAACAYGCGTGAAAAGGAAGGATTAGCTGCTACGCAATTTTATCTGGATAAATCGGTCTGCTGAGCGAATAAATGATGAAAGGATGAATAACCAAAGTTGTTTCCCAAGCTCCT	0.166667	0.230769	0.665179	0.564732
2803_13	TGCAGGTTTGCCCRGCCTTGTCGTACCTTTGAAGTTGCCAATGCCGTCGAGGTGAAATATTTGGGTGTGTAGGTGGCCAAGTCCACATCTGCAGCAACATCTTTTGGCTCATCATCAAACGTAACATCGTCTGGA	0.0333333	-0.0909091	-0.0169492	0.0677966
2806_48	CATGCTAATTTCCCTTATAGTGGGCTGCTATGGCCATCCTTTTGCTTAKGAAAACAAATCATCACTTTACAGTGTTCTGTCAGTAATTTTATTTGCAATACTGGCCATTGGCAGAGGGTTTGATTGATGGGTTGT	0.233333	-0.00598802	0.444444	0.447751
2811_23	TGCAGGATGATGGCCATATCTTTSATAAGGACAAGATTAATGAAGAAAAACACCAGCTTTCAGAGGTAATTGTTGGGTACTTTTTTATGAACTCACCCAGGTTAGCAAGCATGCATGTCTCACACATTGAAGATG	0.0333333	0.4	0.482759	0.137931
2836_56	CATGCCTTCCTCTCGCTCACCGTTGCAAAGTGGACTGGATCTCATGTGCTATGACAYGATTTTGGGGACTGGGGCTCCCTCCATCACATGGGAACCTAGCTGCCTTAATGGGACACTCCTGAAATTGACAATCAG	0.0363636	-0.1	-0.0185185	0.0740741
2842_121	CATGCGGTGTGACGCTCCTGACAATGATCTACCCGTTTATACAGCTGAGTGATTGTTCCTGTGTTAGTTTAAGGTTCGTGAACTTCTCTTATCAAGTGAGGGGACTCAAACGCAGGCCATTYGGTTAAGGAGCAG	0.133333	0.0769231	0.259259	0.197531
2866_29	CATGCAAAATGAATACCTAACACCCGAACRCAGTCATTTATGGCCTGGCCACGATCTGGTCAACATACACTGGATTTGCAAACCGACATGTCGCGTGGATCCCTCCCGATATTTGAGGGACACAGTTGCATTTCA	0.166667	0.183673	0.278846	0.116587
2876_22	CATGCAGACCAGGAAGGCATAGYTTGGGAACTGCTGACAGAGTGGATTTATCGGATTCTTCAGCACCTTGGTACTTTATTCATGTAATTATATGGGATGTAAGAAAATGTGCGTGAAACTCCTGCCTGGAGCTAT	0.0166667	-0.0434783	-0.00840336	0.0336134
2883_99	TGCAGGTCTGTCTGCTTACCTGAGTTTCAGCATATAGAACTGTTGGTGCTATAGTGCAAAGGAGCTGACCTGGTAGAGTGTCCACACTGATTCCTCTCCMCCTAACTGTGGGATCTGTGTAGACATCTAGCAGCC	0.0166667	-0.0434783	-0.00840336	0.0336134
2916_33	CATGCTCAGATGGAGATGAAGCGGGGTGGGGGGSCACGGCCGCTACATTGCTACATCGCCATCGAGAGGCAGCGACATGCAAGGAGGGGCGGAGGAGGAGGTTGGGGACAGACAGCGGTAGCAGGAGTCCTAATG	0.337879	-0.184285	0.297401	0.406732
2969_127	CATGCAGAACTAGCTCATTTATTTCATTTTTTGTGCCGCATGCTACCTTTCTACAATTTTGCCAGTTTATTCACAAATGTAGTAGTATCTCTAGCTCTGGAATCACCTGCATATTGCCGCTTTGCTTRCACGCAA	0.0333333	-0.0909091	-0.0169492	0.0677966
2982_80	TGCAGGTGTGTTACCAAGCAAGTGCTGAGCTCAAGCACCAGCTGCAGATTCAAATGGCAACAAGCTCTCCAGTCTCAATCRCATTCATCTCTTCAGGGAGTAACAATTATTTCGTTATCAAGAACATAATCTATT	0.15	-0.00465116	0.699917	0.701306
2989_52	TGCAGGAACATGAGGAGAACGTGCAGACTCCACGCAGACTACCTGCTGCACTRCTGTGCCACCCTGCCCATCAGTGTTGTAATAATAACTGTAATCTAGAAAGTTTTTTTTTCCCATTTGTGAATATAGCAAAGT	0.0166667	-0.0434783	-0.00840336	0.0336134
3027_28	TGCAGGTTAGGTAACTAGCCTGTGCAAGYCTGGTGTTCCCTGCAACAAGTTGATCTTTCCTGGACTCAAACTTTCTTTCTTCCACTAGTCACTGGTACAGAGTACAAAAGATTCGACTGAGGGAGAAAAATTAAC	0.0333333	-0.0909091	-0.0169492	0.0677966
3040_22	TGCAGGGGGCGCACACCCCGCAYCGCTTTCGCTTCTTCTTGGCCGGGTTGCTGCCGGCGGCCGCCGAGGAGGCGTTGTTATTCTGCGGGCAGTCCGCCAGATTGGCAATTTGAAACGCGCTGTCTGTGACGGCCG	0.05	-0.142857	-0.025641	0.102564
3068_29	CATGCCGCCTTCCCGGCCAGTCGATAACCRCAGGGATCCTCGGCTCGATGTTTATTTACTGATTAGCAGACAGTGGAAGCATCTGAGCGGATTCCAGCAATAACAACAAAAACAACAGCAGCCAAGGCAGCAGGA	0.139394	0.176287	0.338548	0.196987
3074_18	TGCAGGGTTTTACAGCTTYGGTTTCACTGCATGCCCTTCTGCATGTGTGTAAACACGGGTACCGCCAGTTTAGTGACTGGCGCGCGAGTGAGTTTGCGAGCACGTCTGCACAGCTGTGTCCATTCGTGTGCTTCT	0.0166667	-0.0434783	-0.00840336	0.0336134
3078_59	CATGCTGGGATAGCGGAATAGGAGCCTGTTTTCTGCTGCCTAATTTTAGAAGCTGCTAAYGTGACCTTCAGTCAGTGCAGATACTGTTCCAGCTTAATGCCGTTTGCTTCCTTCACGTTAAAAAATATGTCTTGA	0.366667	0.145631	0.245714	0.117143
3089_93	TGCAGGAGCTGGTAGCAGATATTTTCTGTACGTATTCAGATGTGTTTCACCACGTGCCTTTCTTCGCCGGCTCGGCAAGAACCAAAAAAGAGGYAKCTGGTCTTCCATCTGTTCAGGAACTGGCCTTACATGTTC	0.183333	0.0989761	0.444211	0.383158
3128_122	CATGCATCTGTCAGTCTGGATGTGTTTAGCAAAGGTAAAGGTCTGTTGTAGGTCTGTGCTAATAAGACTCTGTTTGTGGGACTTAGCTCACTGAGTGTGCTATGTTTGAGAAGTCTGCATGARGACCATTCCTGA	0.366667	-0.411765	0.0625	0.335937
3183_129	CATGCACTGCATCAGCGAAATAAGGGTTTTTTTCTTTCCTCTGCGGTTCCCGCTTTCTCACAGCCGCGCTGTGCAGGGGTGGGAGTGCAGTTTGCGCAATTTGCACGTTATCCCCCTTGCTCTGTGCACYGCCTC	0.15	0.202952	0.480519	0.348244
3205_123	CATGCATTTATTTATTTTTTTAAATTTTACAACTATGGATTGTGAGATTGTCTGTGAACGGAGGGGGCAGTTAAGTGTAAGTGACTCCAACTCACCCTTCCCGGTGAGCCTCTCCCTTCTCCARTTCCTGGATGA	0.0166667	-0.0434783	-0.00840336	0.0336134
3220_123	CATGCACAACAGCTGCTGGATTAGTGAAGGTGACCTACCAAGACTTAAATACCACATGCTATTTAGTACATTTAGCCTGATAGAAATCAGCTAAATCCTCCCCCCATCCACGTTCTCAAATGTMATGACTATAAA	0.25	0.245283	0.444273	0.263662
3222_126	TGCAGGCCCTGCATCTGTAGATAACGGGATGCAAGGTACCTTAGACATAGCTGGATCTGAGTCCACATTGTTTTGGCCAACTATTATTATCTGTAAAATGGAACTCTGGTAGATACAGAAGACATARTACAGCGA	0.390909	-0.253257	-0.107743	0.116109
3274_121	CATGCTTCACAAGTGGGACCCCCTGCAACCTCGCTTCAGGCTTCTGGAATGGGCAAAACCACCAAAACGGGCCGAAAGCTCACCATCCCTCCTACCAGTATCATCTGGCCCAGCACCAGGGRGTAACTGGGCTCT	0.0833333	-0.165049	-0.0434783	0.104348
3295_98	TGCAGGAGAGATAACGTTACCGATGAAGTCTGGATTATGTGTAAACACAAGGCATTCCAACATGCACAAAGCAGACCTGCTCCACTTTGGGTGTGATGYTGTTCCTCTGCATGTGCTTTAGCAGGGCTGTCATGC	0.0333333	-0.0909091	-0.0169492	0.0677966
3314_104	CATGCAGTTTAGGGAAGAGGTTGGTAGGTTCTTCCAAACATTTTGAGGAACTGGCCACAGTTYTTCTGCACACTTTGACTGTCTCTGCATGTCCTCCCAGACTGRCTTGGTCATGTTGAGATCAGGGCTCTGTGG	0.0666667	-0.2	-0.0344828	0.137931
3317_11	TGCAGGGCAAAYGTAATGCTGGTCGTCAAATGACATCGTACACAAGGTCCTTATGTTTTGATTCCGTGAATGACCTTTTCAAGGGACCCCCCCCCCCAAAAGGTTCACACTTATATTCTCTTCACATGTGCAGGG	0.166667	-0.212121	0.657143	0.717143
3319_17	TGCAGGAACCCCGGCCAYACCTCGTCCCTGCGCTCCACCCACCAAGAGCGAGCGTGACGGCAACAGAGCAAGACAGACGGAACGACACGCAGGTCCTCCGCCCACCTGCCCACCCCACTCACAGTCGCAGATCCT	0.0333333	-0.0909091	-0.0169492	0.0677966
3337_134	CATGCGGTGCCGGCGGAGAGCGTGGCAATAACACGTCTCCCTCTGTGTGCAGCTCACGTGTCGGAGCCGCAGAGCTGGGGYGGGGGCGGAGCACAAGCCCCAGAGAGATGCGGGCCATTACGAAACTATTAACAR	0.183333	-0.326633	0.633231	0.723534
3356_88	CATGCAGGCTTTGTGGTATCATTAAAGAAGTCCCAAGCATTGCAAAAATAGCCAAAACAGGACAGATTAAAGAACCCAACACACTCCAMAGTATTTATCTGTCTCAGACTATCTCAAAACCAATTTAACTTAATG	0.283333	-0.175793	0.0856118	0.222322
3386_104	CATGCAACAAGCTAACATGTAAGTGTTTGCAACTGTGCAGATCTTTTGAAGGAGCTGCTGTCAGTTGACAAGATGATAACTTCTAGCAGCAGAACAATGTGGTGRCTGCACATATTCAGGCCTTAAGACTGGCCA	0.2	0.00689655	0.537869	0.53466
3392_48	TGCAGGCCCTGCGATAGATGCCAGGAATTAAGGAGCGGTTTTGTGGCTYGGGGTTCGGGCTTCTCTCACTCCCGTGGAGCGAACCACCGCCGGACACACGAGAAGTACCGGATGCTGACGGKCGTACGAGATGTG	0.190909	-0.220966	-0.105528	0.0945468
3408_78	CATGCCTGTGGATGCTGCTCACCTTAGGTGGGGTTTGACGTGACTGAGGCTTGCAGTTCCGTATTAAGCTTGCGTTTCYGGTTTTCTGTTTTTTTATTGTGGCGCCTGTCGAATTGGCAATTTAACGTGGAAATT	0.316667	0.117988	0.335471	0.246575
3414_88	CATGCAGAAGAAGAGTAAAATGGAAGACCTTCTGCTCCCTCCACAGGTGATTAACATGCTATTTTGTACACCAGCAGACCCCCACATTSCCTCTTTTACTCCCTTTTTTTGACAGAACCCAAAACTCACGTGCCA	0.183333	-0.227907	0.628274	0.697268
3445_37	TGCAGGTCCTAAAGTTCCTGTTCCTCCCTTCTGGTGGSCCCAGAAACAAGAGGTTCCCCTGCTGACTCCATTGTTGGCGGTGAAAGCCCTTCCGGAGGTGGAAAAGGGCACAGGAGAATGTCATTTATCAGGGAA	0.0166667	-0.0434783	-0.00840336	0.0336134
3504_111	CATGCAAGTTTGCATAAGAGAATTGATGGTGTTTTAAAGGCGAAGGGTGGTCCCACCAAATATTGATCTGATTGAGGTTTTTTTTGTCTACTGCACTTTTTAGAAGGTTTAYTGATTAATAAGTATTCATGGCAT	0.409091	-0.0605666	0.144865	0.1937
3544_43	CATGCACATGTTGCAGGATGTAGGCTGAACAATAAGATTTAAARAAAAAGGGGGGTGGGAAAGAAATATTTACTTAATCACCCAAAGTGTCATTTAACACTTTGTGTGTCTTTCGACGCGCTCGTGCCTGTCTTA	0.216667	0.0956522	0.300762	0.226804
3564_63	CATGCAGGGTCTGCAGCTTTTCGCCGTTTCCCAATATTCGACTAATTAAAGTAATTAAAGGCCRTCTGGAGATAAAGTCCTAACTCCCAGCATTCTCAGGTGTGAATAATTTGCAAAGATGGCCATATTTCAGTC	0.1	-0.333333	-0.0526316	0.210526
3565_21	CATGCAGCACAGGTCTGAGTTKGTGGCTGTATTTCTGTCCTTCAGCACATTACCTGGGAACCATGATGGGGTGCTTGGGATAAAAAAAACATGCTTGACGTGTCCTTGAGGAGTGCTACAAGCTCCGATGCCTTA	0.116667	0.0819672	0.159159	0.0840841
3590_104	CATGCATGCCATGTACTGCGGCAGTTAGGATGAGGGTAAAGGGGCAAAAATAATAAATGCAAATTCCAAACCCACAGAGCAAATGGAAGATAAATGACATGAAARAGAGAAAGAGACAAGCACATAGCTTACCTT	0.1	-0.125	0.567308	0.615385
3612_46	CATGCAATGAAGCATTTCAATAAAATAATAATTTTTGAATACACAGRTGGCACAGATGCACAGACTTAACCATATGAATAATAAAACATGCTGCCTTTCTGAACTCTACAGTGCTGAAACTAATGGGCTCTTGCA	0.116667	0.172414	0.299416	0.153461
3614_84	TGCAGGGGTTTCCTCTTTCTACCAAACAGGATATTGCATGAGAATGAAAAGCTGCTGAAATTCACCTTAACTGCAACTTTTTTTWATTTGTTATCCAGGTCATAATGCTCCGATGCATGGCCAAGAGAGATGCCC	0.0166667	-0.0434783	-0.00840336	0.0336134
3658_46	TGCAGGGAAGTTAACTAAGGAGGGAATGGAGAGTGTGGTTTACTGTYTCAGCTGAAGCAGTGATTTGCTTTGTCCACAGCTGCACTTGTGCTCCTCCCCAGTTGTCACAAGTGAAGCAGAAAATAATGGACGAAT	0.0666667	0.111111	0.298246	0.210526
3687_36	CATGCACTTATTTACGTATTTAACGTGCCTTTATTAWTTTTGGGATCAAAGTTTACCGAAGAAAAAATTACATTAAAATGTGAGAACAAATGAAAATGAATATAACGATCGAAGCAAACCTTTCATCCAAAGCAC	0.0166667	-0.0434783	-0.00840336	0.0336134
3695_112	CATGCCAGTTGCCTAGAAACACTCAACACCCGCCACAGCACAACTGTGCCACATGCTGGACGGTTGCTTAGAAACATAAGTAAAAGACGCTCATGAATAATCAGTTTGTTTTKGCCAGCTCAAAACTTCTACCAG	0.1	0.428571	0.607843	0.313725
3702_9	TGCAGGTGGYTTTTTCCATGGTATGTGTGAATGTTCATGTTCCTCCTTCATCTGCCTGGAATGCTGTGGATTCTGTTCTTCTGCATTCCAGCAAGGACGGGGGATTGATCTTACACCTATTAGTAACCAAAAGGC	0.0166667	-0.0434783	-0.00840336	0.0336134
3704_16	CATGCCGGCAGTTAGCRGGAGCGCAGACTTTTCCCAGCGTGTTGGGGGTGGTCACAAGTGTTCGGTTTCTCTTTATGTCAGGAATGGAGTATGGTTGGGGAATGTTTGGTTTCTCATTCTGTGTCGACAGTGTTA	0.0833333	-0.121495	-0.0434783	0.0695652
3707_90	CATGCACCAACCCTGCAGAAACATTTGTAGAAGTTGTGAAGGAATGTGTTTTGCCTTCATTTAAGTATTTAATATACCTGCAGTTTTCCTYTATGATTTTCTCCACTGTTACTTGAAAAGGGAAAAAGTCAAGAT	0.254545	0.0283486	0.351511	0.332591
3748_61	CATGCGCTCTGATAATCAATGGGAACGGAAAATGCCACTAATCCTGCCTTGCAGAAAAAAAKAAAAAGGGCAAATCAYGGGCAAATGTAGATGCAGAATGGTGTCCTGCAAATATCCAGGCAAAAAGTTTCATGT	0.0333333	0.555556	0.649123	0.210526
3804_119	CATGCACCCTGTCCCTTTACAGCGTGAGTTGGGCTTTTACACCACTCACTTTGGAGGAAAGTGTCCCACATACTTTAATTTGCATATCGCTAAAAAGAGGTTTATTGTCATGAAAGGTRKCCTGTGTCAGTCTGT	0.0333333	-0.0909091	-0.0169492	0.0677966
3824_129	TGCAGGAAAGAGCTTGCTGTAGATGGGTGATGCAAAGTTGTTGTGGTCAAGTTCAGAGGTAAGATAAATCACAACAATACATTTATTCAGTTAGCTGATGTTTTTCTCTAACTTATATACTGTTTATGTRTTTGT	0.15	-0.13089	0.699917	0.734649
3854_34	CATGCATGGAAAAATTGAAGATGATGAACCACTAYGCTAATTGACACCTGTTGGCGAGAGTGACATACCCGCAACTCTACAAATCAGAGCCGTTCACATGTAAAAACACTGTAAACTCCTCCGGCCTCGCTGGAA	0.2	0.162791	0.55	0.4625
3855_47	TGCAGGACCGCTGGAACAAGGCACAAACTGTTTACTCAAGCACAGGAYAACGAAATCCTCGCTAAAATAAGCCCAAGACCGCTGTCCTAGGTTAATTTAGGACTAGACTGAACTCATGGCTACAAGCTGTGAAAA	0.2	-0.345794	-0.111111	0.174383
3856_110	CATGCCTAAGACTTTTGCACAGTACTGTATATCTATAGATGCATGTGAATTTTAAGCAATTAGATTAATTTCCATAATAAGTATTATATGTAAATGAACTGAATTTAAGGSTGGGGATAGAATGGAAAACACATC	0.15	0.0313901	0.0992494	0.0700584
3900_23	TGCAGGAGCATTATACCTTTGTTWTTTGCAGAAATAGCATGTTGTACATGTAAATAAAGTTGTTTTATCCCTGTATTGTCTCGCTGGGAAGTACCTTTGGTTCTATAATCCTTTGGAGGGTTTCTGAGCACATTC	0.0833333	0.136691	0.241466	0.121365
3907_64	TGCAGGGACCTCAGTGGCGGCCAGGAGGGAGGTGCCTTCACATCGGGGTCCCACGTGAACCTTTMTGAGTTGGAGAGCAAAATGAAGGGGCTGGGTATGGTGGCCAGAGGAAATGGATCAATCGGGGCACAGAAG	0.04	0.375	0.479167	0.166667
3935_61	CATGCTCTCAGCTGAGAGAACCGACACTCCAGGTAACTCCCCTAGTCCTGAACCCACCACCYATGTGTCCTTCAAGGCAGCCTGATAATGGTGAGCTGCTTGAAAGTGTTCTCCCTACGAATTCTTGAGGACAAA	0.383333	-0.124236	0.222754	0.308645
3938_19	CATGCTCATCTTCTTTAATRTTTTAACTACACTGTTCTGCTACTTTCATTTATATAAGTCACTTCTGTCATTATGGTAATGTTTGCTATGATACATTAGTTTTTTTTTTTTTAGCATTTTTGACATCTTCCTGAT	0.0833333	0.160839	0.827537	0.794481
3971_58	TGCAGGCCCCCGACGTGACGTCCGCTCTGCCGCGGCGAACCCGGGTCTGCGAAAATGGYGGCTTGTGAGCCCCCTGCAGTGGAACACACCACTCGCTCTCCAATTATATACGTAATTGTACTTCGGCGATAATCT	0.0166667	-0.0434783	-0.00840336	0.0336134
3976_126	TGCAGGGTCCCCGCTGCAATTTGAAACCGACTCGAATCCCAGCACCTTCACAGCCTGTTTTCGGCAGCCTGGGAGTGTTTCGCTCTGCAGCACCAACCCGGTCCCCACCATCCTGCTCCCGGTGTGYGATTGTGG	0.0666667	-0.0909091	-0.0344828	0.0517241
3999_21	TGCAGGAGCTTCTGCAGCTCGYGGAGCATCAGTGCATGGTTCTCCTGCTCCTGTGCACGCTCGTGCTGTTGGGTGATCAGCCGGGCCTTGGTCTCTGCCAGTTGCTCCTGCAGGGCTTTCATATCCTCCTCGTGT	0.0181818	-0.047619	-0.00917431	0.0366972
4016_23	CATGCCATTGATGAAGTCTGTACRTGACAAATGAAAATAGTCCAGTAGCTTTAAAATTGAAAATGTACAATTTAATGAATATTTACAAGACAAAAATAAAACTAGAATTAAACTCCCTTGAATAAAACATACAGT	0.1	0	0.444444	0.444444
4020_126	TGCAGGGAACGAGCCTCACCGGTGCAAAAGAAGCCCTGTAGTTAACCTCCCCCTCCTCCCTTTCTCACTTATCTCTGGCTGTCTGTCTTACCCCAGCACCTCCCTTTCTCTACAGGCCATGGTCCAYGTGGGTTT	0.1	0.1	0.196429	0.107143
4035_32	CATGCATGTGCGCACACACACACAAAATACAAYAACACTGATAATTACCAACCTTGTTGAAGTCTTCAGAAGTGGCCCTCATCTCCTTCCAGGTTTTGTTGAGTAGTTGAATGCAGATGCAAAAGAACTCCTCAA	0.15	-0.263158	-0.0810811	0.144144
4036_68	CATGCTGTCAGCCCCTTGAATTGATCAGATATCATTTTCATCGCAAGATAAAGTTAAATGCTGAATGTRAAATTATTATTTATTTTTATTCGCTTTATTCTTATTTTATTTTATACTATTGCCTAAATTTCTAGC	0.216667	0.0340557	0.343158	0.32
4059_30	CATGCGTGTCGTGAGTGCGGCCTGCGGCGCYGCCGCTTCCCTCAGCGTCTTTCTGTCTGCCGAGGCGTCACCGCGAGCGGTAGGGTGGCACAATGGGGACGTATGGCTGGAGGTGACAGGTGCCACGCTGCCTAA	0.0833333	-0.263158	-0.0434783	0.173913
4061_126	TGCAGGTTCTCCGACTCCTCCTTGCTGGTTGAGTCTGGTCCCTCTTGGACACGGCCCAGCGCCGTCTCCTTCTTCAGGAGCTCAATCTCCCTGGATCAAGCCCAACGGGCGTAAGTAGAAAACACARAATCACAC	0.0666667	-0.0909091	-0.0344828	0.0517241
4100_125	TGCAGGGTATATCAGAAGGTATTAAGGACATATAAAAATAACTACCGGCTTTTTTTTTTTTTTTTTAAAGAAGAAAGAAAACAGAAGATCGAGGGTTCAGTGAAACTATTATTGTCTTTTCATAAMAGGAAGGGA	0.0166667	-0.0434783	-0.00840336	0.0336134
4136_109	TGCAGGAGGTACTAATTCTTGCTACACAAACACTCAATGGGGTAAAAGTCAGAGGAAATCCAGCTAACTACTGTGAAATGTACCACTGCTTAACACAACAGGTTGATATWTTCATCATTTCAATTATATATTAAA	0.1	0.257732	0.345455	0.118182
4172_96	CATGCTCTCTGAGCAGTACCTCCGAGGTGGCAGGCAGGTGGGGAGAGCGGGCCCGGGTTGGGAAAATTCTGACGGCCGCCATAGCACCGCGACCGTRCGAAACGAGCCAGGTGCGTGCTGGTCCGTCGGCGGACG	0.0181818	-0.047619	-0.00917431	0.0366972
4201_34	CATGCAGACGGAGGGAGAAGCGCAGGCAGTGGCTYCTGTCGCGGTCCGAAGCAAGATGGACACCAGAACCCAGCGCAGGGGGAAACGGGAGCCGTCAGGAAGGTCTCTGCAGGAGCGAGACTCCGCATCAGACAC	0.216667	-0.186312	0.109081	0.249001
4203_119	CATGCCAAACAGTTTACTGGGGCAATGTGGCTGGATGTGGAGGGGTGATGCAAAAAGATAACAAGGAGTGTGAAGTGACAGGTAGAGAATTATCTCTTGTCATGTATGAGGTGTGTGAAWTGAATGTCAATTCAG	0.05	-0.0746269	-0.025641	0.045584
4225_98	CATGCGAGTATCTATATCTGTATGTGTTGTTAATGTTTGCACACCTGTGTCCATGTAGGTTTGTACGTACACTCATGCTTGTTTGTCACCAGATTTAAYGGCAGCGTTGCAAACCTTCAGAATTAAGAAAAGCTT	0.166667	0.107409	0.443414	0.376438
4230_122	TGCAGGATGCATAACAACACATAGGGACATGCATTTAGAAAGAGGACAGCATACTCACACTGTTGAGCTCATGCAACATGCAGTGGGGAGAGGAAAGAAAAAAAAAAAAATCGCTACAGCAGYTCATGCATCTTA	0	1	1	0.0816327
4241_79	TGCAGGACGACCCCCTGCTCGTTCACTACATGCACGTGGCCAAGATTCAGAGTAACAGAGAGTACACCAAGGACTACCASAAGGCCAAGCTGAAGTACCACGCTCCTGTGGACATGCTGAGCGTCGTACAGGCCA	0.113333	-0.19859	-0.0600707	0.115568
4271_126	CATGCTCTCATCCACCACTCCCCCATCCCCCAAATGGTTAGCTCACATTTAATGAGTCGGATGTGTTTTGTCAGGAGTTGTGTCTCCTGGCATGGGGACTGCTGATTGACAGCAAAGACCAGGGCCYGGCCACAG	0.05	0.242105	0.373913	0.173913
4291_40	CATGCTTGCAGTTATAATTCTCTTCTCTGTGAATTTCAGTRCTCTGCAATCAAAGCAAATAAACACATGAAAAAGACATTTCTTCATTCTTCTTCTGTTGCAAAATAAAAAATGCAGTGCCTTTACAAGTGGAAA	0.0166667	-0.0434783	0.965507	0.966945
4296_93	TGCAGGTATTGAGGTACAGAACCTTTAATTGTCAGGTATGCTGTAACCAGTGCTGAACTTGATATGAGAGTCACAGGAAGCCAATGGAAGGAGMGAAGGAGGGGAGGTACATAGGAAGTTTTGCGTATGTTCAAT	0.0166667	-0.0434783	-0.00840336	0.0336134
4298_55	CATGCAGAGCTGTACCGCTTTCTTACTTCTTCGTACCCGAATGATCAACGACTGTSAGCCATGACTCTAATAAAGGTGTCTTTTTTATTCCTGTAATTCAGTACAAATTAGTTTTTCGTGCCTTTGTGATAGACT	0.2	-0.0827068	0.134615	0.200721
4330_122	CATGCAAGCTGTCGTCGAAACTCTCGACCCCTTTTGCAAGCACGCACGCACGCAACCGGCTTAGCAGGGATTAAAAGCAACAGCGCGACGGTAAAGTTGTCCAACGTGCAGAATCGAAGGGCRTGCGTATAATCG	0.0166667	-0.0434783	-0.00840336	0.0336134
4341_25	TGCAGGCGGTCATCCGGCCCCAGGGKGCAGAGATGTCAGCCGGTTGCTCAGAAGGTGAGAATGTCAGGCATCTGGCAATGTACAGCTTACGGAGAGATTTTACCTTCCGGTTCTTTCTGCAAACATACCAAGAAT	0.02	-0.0526316	-0.010101	0.040404
4379_66	CATGCTGGCTTCTGTGGAGGGGCTCCAAAAGAAAGCGGCCAAGAAGATGCAGATGGGGGAAGCTTCYGCCTTCCAGCAGCTTTTCTTGCTCATGGGCATGTACCTGTTCAAGGTAGGAAGCGACAGCAGCGTTCG	0.2	0.121951	0.440994	0.363354
4405_128	CATGCAAATACATTGGTCTTCTAAGACAGATATTCCGGTCAAATAAAATTTCTTTATGGAATCATCCACATATCGAGGTGGGCAGCTGACAGGACCAGACAACCGAACTGCTGCTTCATGAGAAAAGARGAAAGA	0.1	-0.16129	-0.0526316	0.0935673
4414_28	TGCAGGTAACCAAAGTGCCAAACAGGCCRAGAGACAAGCAGGTTCGACCCAGATGGGATCGCGGTGGTTAATGTCCGCTTCTCACCTGGTGGGTCCATGAAGTCAAAGTGCACCAGGTCATCGATGCCCAGTTTC	0.0166667	-0.0434783	-0.00840336	0.0336134
4416_68	TGCAGGGAGAGTGACGCATTGGCGGAGGTGCTGCTTAATAGAGTCTGTGCTCAAATTCATGCACAGAGRCATGTTGGTGGGGATTGTGAACAGCAGCAGAGTTTCTGGGAAGTGAGTTTTACTGTTAAAGTTGTA	0.216667	-0.283951	0.00952381	0.228571
4417_118	TGCAGGGTGGTGCCACCGAGCTCCACCACATTTTCAGTTCTTTGCACACCATTGATTCAACACACGTATGTAGTAATATTGAGGAGACTTGGGGAGAGGAAGGGGCAATAGTACACTGRGGGGGGGGGCTAATGC	0.383333	-0.0203327	0.206669	0.222478
4419_63	CATGCAAGTTTGCATAAGAGAATTGACGCTGTTTTAAAGGCAAAGGGTGGTCCCACCAAATATYGATCTGACAGGTTTTTTTTTGTCCGCTGCACTTTTTAGAAGGTTTATTGATTAATAAGTATTTATGGCATT	0.366667	-0.183857	-0.0248447	0.134317
4425_59	TGCAGGATGCTCACCTCCGAGCTGTTGGCGCGGCGATTTATACAGTACTGTGCAAAAGTSTTAGGCATGCAACTTGAATGTGTGTTGAGAAGTACAGGTAGATTCTTATCTACCATCAGGGGGGTTTCTGGTTGG	0.176364	-0.171819	0.0722627	0.208293
4426_87	CATGCTGTGCCCCCAGCACTGGCCATGAACCCACAGATGCAGACAATGCGTGGACTGCTAGAAGCTGTAGCACTTGCCCGCAACTCCYGTGACAGTATTGCCACACTGGGCTTGCTGCAGAAGGTGAGGTGGTAG	0.0166667	-0.0434783	-0.00840336	0.0336134
4439_118	TGCAGGAGCTCACCCCCCCGGAGGGCCAGAATTGCCCATTCCCTATGTCCGTCTGACTGCCGGCGCGAGTCAGCAAGTTAAACTCCAGCATCTCGGGAGAAGGGCGGAATCTCGACCTSAATCGGTTGCGTTCCC	0.0333333	-0.0909091	-0.0169492	0.0677966
4447_49	CATGCTGCTGGAAGTGCCCCTGCTCCGGGCCCAGCTCCGGGGCTCGCGGYTGCTGGACGCCCTCAGGATCTACAGGCAGGGTAGGTGCCCGGACTGGGCTGCGGTCACTCACCGCCGCTGCCTGCAGAAGTAACC	0.0181818	-0.047619	-0.00917431	0.0366972
4473_32	CATGCACTGTTGTATTGATATTGGCTGCATAAYAAGGGATTAATTTTAGTCTATACTGTTGTCTTCCACCGTTTTATTTGGTGTCACTGACAAGATCATGATATACATAAGCAACAAATAACAATATTTGTACAA	0.02	-0.0526316	-0.010101	0.040404
4494_90	CATGCTYACTAGCGGTTACCTGCAGAAACTGCGCAGGTTGCTGCGTGGCTAGCTGTGCCGATGCTTGGCCCGGCTGAACAGCTACCGAGGYCTGGGACTGTGCCTGCTGCTCCTGGGCAGACTGGGTTGGCTGCG	0.0166667	-0.0434783	-0.00840336	0.0336134
4527_74	CATGCATCAGCATGAAAGTCCACAGCCAAATGTGCAGAAATACGCACGGTTAAGTGACATTCACGAGGGCTTCGRTACTCCATAAACTGCCTTCCCGGCGGTCTTCATTATGACCAGGTGGAAATATCTAGCAAT	0.216667	0.00952381	0.249639	0.242424
4546_14	CATGCGGACCCACCRAAGCGCAGCACCGGCTCTGTCTCAGGGCTCTCACACACTACACGTTGTTGCTAGTCCTTGGAGCCCCCTGCGAATGTGGGCTGTATCCCTCTGCATCCTAGGAGGGAGAAGTTCTCACCA	0.1	-0.16129	-0.0526316	0.0935673
4623_93	TGCAGGCGGTAGGCCCTCTGCAGCAGTGACTCCAGCTTGTGGATGAACTCAGCACTGATGATGTCCTGGAAGCAAAAAAGCACATCTTTACATRGACACACGCACACGCGCACGCACACACACAGCTGTTGGCAT	0.05	-0.0746269	-0.025641	0.045584
4626_27	CATGCATAACTTAAGCAGAATTCTACTYCTTTCCCAGAATTCTTTACTTATACGTTCCCAAGCAACCTGAGAGTGGAGGCTTAGTAGAGAGAGCACTGTGGAACAGCGCAGTGTGCTGCTTGCTTATCTACATTT	0.0833333	0.136691	0.241466	0.121365
4628_116	CATGCAAGTTTGCGTAAGAGAATTGATGGAGTTTCAAAGGCAAAGGGTGGTCCCACTAAATATTGATCTGGTTGAGGTTTTTTTGTCTACTGCACTTTTTAGAAGGTTTATTGATTMATAAGTATTCATGGCATT	0.05	0.242105	0.373913	0.173913
4643_129	TGCAGGGCCTGATGGGAAATCCGGCACTGGTCTGTGGATCTGCAGTGGCCTGTGGCTCATTAAATTCTACTGCGTCTGATAGAAGTTGCCGCCATCCCATACTTTCCTGAAAGTGAGGAGCTTGACGGGSCGCTA	0.0666667	-0.2	-0.0344828	0.137931
4646_76	CATGCAAACTCTAGAGAGGATGAAAAGGGAATGAACCCTGGTCAAACTGCACTGCCCAGGTGCTGTGAGACTGCTRYTACTCACTGCGGCACCATGGGCTACCAAACCTATAGCATACCTAATAGTTTTATTATC	0.0848485	-0.163728	-0.0443038	0.102622
4661_44	CATGCAAGGCAATTTGAGGTTAAGCAAATACTCTGGATACCCAARGCTATCCACTAAAGTGGACTCAACTAAAGATGGTTTATTTTTTTCCTTGTTGTGCTCCATTCATATTCTACTGGATCTGACCAATAGTTG	0.0666667	0.323944	0.464286	0.207589
4672_40	TGCAGGAGATAGAGCCATTGTGGACCAATATCAAAGGAAGKGCTGCAGATCTTCAGAGTTGAATATGATTTATAAACAGAATGGAAGTACACAAACCGCTTATCTGGTTTGTAGCTCAAGGTTAGAGAACCATCA	0.101515	0.400793	0.526042	0.209026
4692_52	TGCAGGAATGCAATGGGGTTGCAGTGGACAGAACCGCGGAGCCATATTCGCCRACGGGCGTGTGTCCCGAAGACCATGCAAGACCCCTAATGTGAGCTTGGGCCTTCATTAGAAATTGGCCCAGAAAATGATAAA	0.133333	0.323944	0.554731	0.341373
4701_66	CATGCATGTATGAAAGCCACATCTCTTCCACTATAGATGTCTGGAGTTATTTTTATATTTAAATTTWTTTTTTTAACCGGATACTTTTTTCCAAAGTGACGAACAATTCCGAGAAAACCAAAGTGCATTTTACCA	0.233333	-0.282443	0.53125	0.634487
4706_42	CATGCACACGGAGAACCCTCTCCAGTCAGCCACCAGACAGCAYGTTGGTCTGCTGGCAGGCAGTGAAGGTCTTTTGTACTCACTGAGAGAGGGAGAACTCCACACTAGTAAGCAGGGTATGAAGCTTCTCCTCAA	0.0666667	-0.2	-0.0344828	0.137931
4711_105	TGCAGGTGTTTGCCTGGGGCTACAACAACTCAGGCCAGGTGGGCTCAGGCTCCACAGCCAACCAGCCCACTCCGCGGCGGGTCAGCAGCTGTCTGCAAAACAAGGKGGTGGTGAACATTGCTTGCGGGCAGCTGT	0.0181818	-0.047619	-0.00917431	0.0366972
4712_96	TGCAGGACTTTCGCTCCTATGTGGGACCTGTTCCGTGTGTCTGCGGACAAGCTGGCCCTTTGCCACCTGGAGCTGACAAGGAAGATGAACGACCYCMTCCGGGACGTCAACAAATATGGGGACGAGCAGGTCAAA	0.02	-0.0526316	-0.010101	0.040404
4716_130	CATGCTCACCGAAATCTGCAGCTTCACAAAGCACTGAGTCAAGATGAAAATAAGCAAAGCAATCTGTTGCACATTGAAAATATGCCAACAAAGTTTTCAGAGTTAAAATAATTTCCCAGTGCATCTGTATMTTGT	0.05	-0.142857	-0.025641	0.102564
4754_51	TGCAGGACGGAAGCGGGTGACAGTCGGGACGCTCCGTTGGCGACAGTGAGCYGTTCATTAGGCGCTAAATGATCCCTCCATCCCGAGTCGTTCAGCGGCCTCTGTTGCTTGTTTACTTGAGCGAGTGCTGGATGT	0.15	-0.234286	-0.0810811	0.124124
4772_68	TGCAGGTGGCCTCAGCTACCAGCAAGTGTCCCGGCGCTCCTCCCCGCTCGGCCACTTCTCTCCGCTGTYGGGGCAGCACGTTGGCGCCCCCGTCGGGAGCTTCCTGGAGCTGCTGTGCGTGGTAGACGGCCCCCA	0.0366667	-0.0484512	-0.0186757	0.0283994
4794_119	TGCAGGGTAACTTCAGGCAAAACATTTGGGGCCCAGAGCTGTACTCCAGCTAAAGCAAGGAAAGCCAAATCTAGTCATGTACCTGTATGTCATGCGTATATACAGTACTGTGCAAAAGTYTTAGGCACCTGTGGG	0.0181818	-0.047619	-0.00917431	0.0366972
4822_31	TGCAGGCAGTGTTGGCTGGCCTCAGATCAGASATCAGCTCCAATCCAAGAAGTGGAAAGGAGGTAGCTGATAGGTGACCTTAAAGGAGGGCATCTCTCCAGCACGAGGTCACAAACCAATCATTGTTGTGAATTG	0.15	0.0136986	0.545263	0.538947
4834_81	CATGCAAAAAATTTCAGCCATTTATTTAGTCAAAACTATACACATCCTTTAGGTCTTGTTGAATTTAATTGCAAACAGCACYGCTTTGTGCTCACTGTAAGATTCTGCTGAAAGCTATGCATGAACAATTTTAAT	0.0166667	-0.0434783	-0.00840336	0.0336134
4836_47	CATGCATTTGAGTCCATTTACGTATAATAGATGACTATAAAAAATAARATTCCTCCTGTTACAAACAGTCTGGTTACAAATTTCCAAAGATACATTTATATAGGTAAACACAGACCGAACTCAAACTTGGTTTTC	0.366667	0.145631	0.245714	0.117143
4844_101	CATGCGCACAGGACCAAGCTGAGGTGTAAAGGTGCACGTGGAAGTGCTCCGCACAGAACCAGCTGATTCGGGGAGATACGCAGAAGACCCGATGAAGCAGTYCGCACCCAAACCGAGAGCTTCGCTTCCAGAGCC	0.269091	-0.0375374	0.335239	0.35929
4859_85	CATGCTTTGCGAAGCCGGCTGTCCCAGTCCCAGGATGGAAACCAGAGCAGAATCCCCCCCAACATGGCTCACCTGGCAGCGTGAGYGGCATTCAGTCTCCCATGGCAACCGCTTCAGCACCACACTGGAGCAGTG	0.116667	0.356322	0.646316	0.450526
4867_7	TGCAGGGRCCATACATGTATGTTACCTGTCATCATGTACAACATCACAGGTCACCACTGTGACAGCCTGGATGTGAGTGCTGACAGCTCCTGTTTTGCCTGGCTCTGTCTGAGCGTGCTCAGTGACACAGGACAG	0.136364	-0.26195	-0.0731707	0.149593
4870_44	CATGCACTAACTACTACTGTCTATTGACACAACCATCTGGTTCCSAGATAGCAGCTAGCAATGCCCTGCACCTGTTCAGGGCTTTGGTTTGTACCACAGGGTCACAAATGTCATCTCACGTTCTCACTGGTCACC	0.216667	-0.305439	0.109081	0.317533
4881_26	TGCAGGGGTGGGGGGGTGGATGGGTCRCAAATCCAAATCAAAACATCTCACCTCATAAAGGACTCAGCTGGGGGAAAGAAAACTTGGCCAACAAACACGCAACATCTAGAATTAATACACAGTGAGTGCTGTGCC	0.106667	0.32914	0.455226	0.187947
4884_92	CATGCGGGGATTTTACTGCGGTAAGACAAAGAAATCAATTAATAGCACATCAAACGCCGCAATTAACTGGGGCGACCTTCAAATCTGCCTGCRGAAGACGAGGTGGCGGTGAAGTCAGAGCTCTTCCAGGTCGCG	0.0833333	0.358289	0.791014	0.67433
4885_109	CATGCATAAATACATACATTTGAATACGATATTCCTCGTTCACTCCAAGTGAGACATGACAGTGCCAGTGGCTGGGAGCTACGATCGTAGAAGAGCCCGGCTGTGCCTGYTTCTGCCTCATGCACCCAGTGGCCT	0.25	-0.0876133	0.475372	0.517633
4886_54	CATGCAAGTTTGCATAAGAGTTTTAAGATGGTGTTTTAAAGGCAAAGGGTGGTCMCACCAAATATTGATCTGATTGAGGTTTTTTTTGTCTACTGCACTTTTTAGAAGGTTTATTGATTAATAAGTATTCATGGC	0.212121	-0.0153668	0.564438	0.571029
4935_116	CATGCTTGGTTGGTGGAACATGGACAAGGTGACAATGTTTGTCTTTTATCAAATGCTTTTTTGTTTTGTTTAGTCGCTCATTGCTGCAGCGCACTGGGTGCAAAGCCCTTACACTGKTCTATCTGCACCCGGTTG	0.0166667	-0.0434783	-0.00840336	0.0336134
4948_33	CATGCGTGCTGGAGCAGCACAGGGTTACGGTTAYGTTCTACATCCAGGGGCTTCGTCTGGAGGCAGCGGGTGTGTGTCGGTGTCAGGGTGGAAGGGGAGGATCTCGACAACCGCGCCGAGGAATCTGGTGCAGGG	0.133333	0.244094	0.725714	0.637143
4967_23	CATGCAGAGCGTAAAAAAACTTWWAAAAAAAATGACTTTTTTTAAATCAAATTAGGAAACAAGAAACACAAGGATTATTAAAAACCAAAAAAAAGGACATGACAGTCAGTCAAGCGGGGCAAATCTCAGTCCTTT	0.1	-0.333333	-0.0526316	0.210526
5012_83	CATGCAGTCTTTGTGTCAAGCTAGATCTGATGTTGCACCCAGAAAGCCCAGGCAGCAGCAGTGTATCATCATACCATCCTAGAKAACAGCACTGAATTATAAATAATAAGTAATAACTTTTTACTTAACTGATAA	0.283333	-0.111717	0.018759	0.117364
5030_89	CATGCAAGTTTGCATAAGAGAACTGATGGTGTTTTAAAGGCAAAGGGTGGTCCCACCAAATATTGATCTGACTGAGGTTTTTTTTGTCTMCTGCACTTTTTAGAAGGTTTATTGGTTAATAAGTATTCATGGCAT	0.184848	-0.215488	-0.101836	0.0935028
5044_40	TGCAGGAGTAGCAGTGGCTCATGTAGGAGGTGAGGTCGGCRCAGTCGCTGCTGCAGTCATAGGAGCGACCGCCAAAGTTCCTCTCCTCGTAGAAGGTGATCTGTAAATAAAAAAATAAATAAATTTTGGCATTGG	0.0166667	-0.0434783	-0.00840336	0.0336134
5060_24	CATGCAAAATAGGATTTACCGCTGYTTTGGTATCAGCGTAGGGATCTGCAAAGAGTCAAAGAGAAACAGCAATGGACCATTTTTAACATTTTTACAATTTCCAAAATGTGGTATAAATACTTTATGTTTCTGTCT	0.1	0.242105	0.6875	0.587674
5080_45	TGCAGGGTGACCGAGAGGGAGCGGACGSTCACCGGGGACTTCGTCSACAGGAGCAAGAGGTCCCGCAACGTGCAGATCACGGTGCAGCCGCTCAGTGAGTAACGCGGCGCCCCCCGGCGGCTCAGAGCAGCGGCG	0.983333	-0.969402	-0.967213	0.00111142
5087_73	CATGCATTTGTACACGGCACTGCGGAGCATTGTACGCGAGAAGCTGCAATGCATCCACCAACAGGTGGAGTAGSGGTTAGAGCCTTCACATTGAAATGGCGAGGTACACTTCAAAACCTCACCCTGCTGGAGCAG	0.1	0.1	0.775	0.75
5092_58	CATGCTCTGCATGTGCGTAAGCGATAATTTGTCTACGCTAGTGATCACTCAGATGATGYGGAAGATGCAAATGATGTAGATGACACAGTAATGTGAATTTTGCAGATGACACAGACAGCGGAATGAGGAGCAACC	0.05	-0.142857	-0.025641	0.102564
5109_114	CATGCTTTTGTGGGGGAAGGCTGCCTTTGGATAGAAAGCTCTGGACTCTTTTGTACAACAGCCCATAGAAAAGAGCTGCTTTTGGGTGTTATATGCTTTTTACTGAGGCTGTTAYACTAAGTAAAGCTGTATGGC	0.133333	-0.352113	-0.0714286	0.207589
5116_129	CATGCATCACAACGCTAGGAGTTACTAAGCCCGATCAACAATTGAGGTCCAGCTGTCAAGTGCTCTGGTTTGATGTGTTCCTCATACACTTATAAAAGACTACCTGTTAATAAACTTGACCCTTACATAYTTCTT	0.0712121	-0.128924	-0.0369207	0.0814962
5140_39	CATGCAAGTTTGCATAAGAGAATTGATGCTGTTTTAAAGSCAAAGGGTGGTCCCACCAAATATTGATTTGATTGAGGTTTTTTTTTTCTACTTCACTTTTTAGAAGGTTTATTGATTAGTAAGTATTCATGGCAT	0.107576	-0.247687	-0.0568455	0.152956
5143_111	CATGCTGGCATCATGAGAATGAAAAATGGCCCTGAGCAAGGTGTCAGGACAGCTCTGGGAAATACCTAGCTGTGTAAATGTGCTAACCACTGTRCCCTTTGGTTAAATGCGYCTGCAAAGGAAATAAATATAGTA	0.0166667	-0.0434783	-0.00840336	0.0336134
5160_67	TGCAGGACATCTCCAATCTACCTGCTGTTAAGATGGAATGTCAACAGATGACTTCAATGACCAAAAWYCTTCAACTGATCTATAACTGTCCTTGGATCCATGCAAAGCAGTCAATAAAATCCAGGGGTTTTTTTA	0.3	0.152941	0.325	0.203125
5165_58	CATGCATGAGAACGAGAACATATCTAACCTTGGTGAGGTGATCCACCTTGAGGTTGTCRATGATGAGGTTCTTCTGTGACAGCTCAATCTTGAGGAGCTGCAGGCTGTGCAGTAGCTCCTTCCTCTCGATCAGCT	0.172727	-0.102095	0.650615	0.682981
5171_25	TGCAGGGCTCTTTTTTTTTTTTTTTYCCCTCAATAACAGGCACACCCCATCTCCCACTCTGCACTTTACCAACATCAGGCAGATCAGCGAGAAGAAACATACACCAGCTCTTCATGTTATACATTTTCAAAGATC	0.0166667	-0.0434783	-0.00840336	0.0336134
5173_121	CATGCTCTGCCAGGTGATGTGTCATGCCTGGAGGAGAGGGCTTTTTGCCCAGTTCCACCCACGGCCCCCCAGGCACCTGGCCGGCTGTAGGTGTTGCTCTGAGCATCACGGCGATACTAAASCCCCATTCTTGAT	0.2	0.0588235	0.488636	0.456676
5174_121	CATGCAGTGTCCATTGCTTTGTTTCTGACCTCTGTAAACACTGTGAAAGTGAATTGGATGAAGCCTGTTCCATTTTTGCTGAATGCATTTTACTACCAACTAATAGCTGGATGTGGAAATGSAAATGGATTTTGC	0.0833333	-0.121495	-0.0434783	0.0695652
5183_107	TGCAGGTCACCACAGGGTATGACCAAACACTTTGACTGTGGCTATTCACACACCTCATATAAATCTGGCATCTGTTGGTGGTCCCACAGGCAGTCAGCAGGCTCCACYGTAACAACAGCTATGACATAGACTGGG	0.0166667	-0.0434783	-0.00840336	0.0336134
5216_100	TGCAGGGAGTAGAGGGTGCTGTAATGAGAGGAAGTGGCAAAGGGTAGGCTTGCTTTCTTACTGCTATGTCGAAACGGCACGTTTCTGCGTGTGTGTGTTCWTGCATGGAACCACACGCTTAGTCTTTGCAACTGT	0.354545	0.0456357	0.20585	0.167875
5228_28	CATGCTGTAAAAAAACATTTAAATTCTAWCCAAATGTAGCCCCCGTGTTGGAATCCATAAATGCATGAGAATAAAAAAAAGTGACGGGGTGGGGGGTTTATTACAAAGAAAACGGAAGGAGGTGATGAATAAAAA	0.0833333	-0.165049	-0.0434783	0.104348
5232_100	CATGCCATGTACTGCGGCAGTTAGGATGAGGGTAAAGGGGCAAAAATAATAAATGCAAATTCCAAACCCACAGAGCAAATGGAAGATAAATGACATGAAARAGAGAAAGAGACAAGCACATAGCTTACCTTGCTG	0.1	-0.125	0.567308	0.615385
5256_86	CATGCAAGGCAATACACTCTTCAGAGATCCCAGAATTCCCTCACATACTCACTGCAACTGAGTCCTCTGGTAGCTCAGCATCCAGGYGCTGGGCAGAAGGGGCAGACCTGCACTCTGCTATGTGTCCTACTTCAG	0.283333	0.0663616	0.289446	0.238941
5276_118	CATGCGTACCATAACCACAATGGGGACAGATGCAGAGCGGCCACCACCACCATTTTGACTGTCACCTGCTTAATTGTTGCTGGAGAAGAGCCACGTGACATCATTCCCTTCCCACATTYCGCACACACTCCTCTC	0.533333	-0.100287	-0.0774411	0.0207632
5279_109	TGCAGGCCACTGTGCACTGCGGTAAGGCAGATTGTACACTGTACCGCACTCTACACTACAGCATCATACTTCACGCTGATGCCAGTTTGGGCCAAACCGTCTCCACGCTYACACACTCCAGCCAAACCAACCTTT	0.180606	-0.324748	-0.0992672	0.170206
5335_132	TGCAGGACCAGATCCCAGGGCCTCGTGAGCATCCAGCTCCCACCGGGGGTCCACATGCCTGGTCCCAGCAGCCACACACATCCGAGGTACCTCTTAAACTAAGGAGAAAACAAACAAACGTGGGACAAGGCRRTC	0.333333	-0.025641	0.294947	0.312573
5343_76	TGCAGGGAGACAGCGTGAGGAACGCTGTGGAGGTGACCCACTGTTTCTGTACAGTGCTGTACCGCGTTACACCACARTGGAACACACAGGAGCAGCACGTACCTTCAGCTTGGCGGCCTGGTGGAAGTAGGCAGC	0.209091	-0.200474	0.218533	0.349035
5375_103	CATGCAAATAAATTGGCAGAATTAATTAGCGACACTGCAGATAAAATACCGATATGTGTTTATGCTGAGATTTAGTTGGGTTGGTCTTCAGGATGTTTCGTACRTGTGCTGTTTAATTGAACTTCTTACAGGATT	0.316667	-0.0580046	0.362238	0.397203
5408_113	CATGCTGGGGGTGCAATGAGGGGCTGAAACTTGTCAGCCAGCTTGTGTAGCATCCCAGAAAACCCCAGTAAATAATGCAGCGTTAAAGGTGTCAGCCGAGACCAGGAGGTTGGRTGGGGGGGACTGTAGGTGTGT	0.0166667	-0.0434783	-0.00840336	0.0336134
5442_127	CATGCATAGACACACCTACTGAGCTAATAGAAGGTAGAAAATAAGTATCCCACTGTCCCGAATATTTGGCTTAACGATGTTTGAACACAAAGCATGCAGTATCTTCTTTTTACCTCATACACTGCAGYGAGGTCC	0.0666667	-0.0909091	-0.0344828	0.0517241
5476_92	CATGCTRTGGGCTTCCTCGCCCTGCATGTAACCACCTGCCATGTCCAGACCTAGTTAACAAGGGTTTTTTCAAGTTACCATGAGATTGTGGASAAGCAGCCAAACCGCCATCCCCCGGGATTTTGCCAATAAAAT	0.0333333	-0.0909091	-0.0169492	0.0677966
5487_107	TGCAGGTAATGAGGTGAAAAATACTGGTTCTCGATCGCAGAGCACTTAGAAAATAAAACACAGCGTCGTCATTTTTCACTCACAGGAGGACAGGGAATCATCTGGCGYGGCACTTTGGCAAGAAAGGGCCATTTC	0.0181818	-0.047619	-0.00917431	0.0366972
5532_69	CATGCTTATTAGGGCTGTTTGCTGTGGTTGTGGAGTGTGATGTGGAAAGATAGCGGTGTCTGTGTTTATRCATATCTCCCCACTCACTACCTAAATGATAGCAACATTGCAGCCAAATGGCAGCAATAAAAAGAC	0.0333333	-0.0909091	-0.0169492	0.0677966
5537_120	CATGCTTCAATTGATACATGTAAATGAAGGAAGTGAATAAGTTACAGGCATCGGACAGAGCTAGAACTTCCTGAAAAAGTGCTGGAAGCCAGAAAACGATGCAGATGATCAGAGGACCTCRCCCCCCACCCACTC	0.0166667	-0.0434783	-0.00840336	0.0336134
5541_94	TGCAGGAGGAGATGAACACGTGGATCCAGGCCATCACGAGCGCCTTGTCCTCGGCCGTGACCTCCGAAGTGACCCCCAGCAGCCAGAGCACTCCRGCGTCGAGCCGCGCGCAGACCCTGCCCGTCGGAGTCAGCC	0.0833333	-0.121495	-0.0434783	0.0695652
5560_57	CATGCAAGTTTGCATAAGAGAACTGATGGTGTTTTAAAGGCAAAGGGTGGTCCCACCRAATATTGATCTGACTGAGGTTTTTTTTGCCTACTGCACTTTTTAGAAGGTTTATTGAGTAATAAATATTCATGGCAT	0.45	-0.40564	0.04	0.317037
5562_28	CATGCATAGCAGGCAAACAGTTTGGAAAYGGTTTCCTGGGGTTTAACCTCGCCGCTCCCCCTCCCCYGGGCCATACAGGACCTGACTCGCACTGTGGCTCTGGGGGGGAACTACCTGCTGAATGTGGGACCCACG	0.1	0.307692	0.761905	0.656085
5562_66	CATGCATAGCAGGCAAACAGTTTGGAAAYGGTTTCCTGGGGTTTAACCTCGCCGCTCCCCCTCCCCCGGGCCATACAGGACCTGACTCGCACTGTGGCTCTGGGGGGGAACTACCTGCTGAATGTGGGACCCACG	0.1	0.307692	0.761905	0.656085
5568_90	TGCAGGCAGTCTGTACAGGACACATGTGAAGATACCTCAAATAAATGACTTTCACCTACTGAAGGTTGGAAGAGTTTTTTTTTTTTTTTTWAAAATAAACGTACAGCACATATTGAGTGGAAAAGGACCTTAGTG	0.0181818	-0.047619	-0.00917431	0.0366972
5590_74	CATGCGGTTCAAATGTTGCATCATTATGATTTCACATTTGGCAGTTTCAAAAACAGTGCAACTTCTCAGTTTTTKCCAGTAACAGTGCTCTTTTCTAGGCAGGTTGTGCACAATTTCTGGGTGTACTCAGCAGGT	0.0333333	-0.0909091	-0.0169492	0.0677966
5608_110	TGCAGGCGCCCCCATGCGACGCCTCGCTGGCAGGGTCATCGTCACCTTCTCCGTTTCGCTTTTCATCAGACAGACCTGCAGCCTTGTGACTGTATTAAGGGCAAAGAAAGRCAAATGTTAAGACCCCCCAGCACT	0.2	-0.0909091	0.6	0.633333
5639_80	CATGCAGAGAAGGAACTGGGGGAGTTCCAGCCACCAGGTCACACAGGTACCCCAAGTTTCATTACTGCAAATGTTTTGTARACAGTACTGGGGGGAAAAAAAAACTGCACCCAAAAGCCTTAAAATTTGTTAAAT	0.05	-0.0746269	-0.025641	0.045584
5644_34	TGCAGGGCAGTTCCTTTACGTCGACTGTTGGCCGYACACTGGAATCCAAATGGGGCTCACAGCAGCACTATGACTATATATACAACCCTAACTACTTGAGTTCAAGAAGTTTGCACAAAGGCAACCCATGTTGTT	0.173333	0.343158	0.633373	0.441833
5646_39	CATGCTCTGTTTGAAAGGTCAGAGTGACAGTTACACGCCRTGGCAGCGATGAATTGCAGATACCTGGACACCGTTAACCTCCCTCACCTGAAAGGGTTATTAGCAGAAATGCGGCACACAGGTGTATACCGTCCG	0.0833333	-0.0810811	0.827537	0.840471
5672_47	CATGCCATCCACCTCCTGACAAGGTGACAAATTCTCCCCATTTCTCCRGTGCGTCTCGCCAATGGCAGGACGTGCTGAAGGAGAGGCCACGCTCCACTGGGCCTGGGAAGGAGAGCAGCTGCCAAGGGGCTGGGG	0.221212	-0.0435913	0.304752	0.333793
5688_54	CATGCATTCAGCCGATTGTGTCTATTTTCGTGTGGACATTTCTTTCAATGTATASTGAGAATATCTTGCAAATTGCCAGAACACCTGATGCAAGATCATTAGTTTCGCAGATGTCTAAACGAAAATATGGAACAA	0.0166667	-0.0434783	-0.00840336	0.0336134
5690_15	TGCAGGGCAGACATCRAAACAACACAGATGTCCTTACAAGAGCACAGGGTGCGAATGCCAGTGTTGTTTTTCAGAAAACAATTGTCCGTTAAACAAGTAATCGACTGCAGTTGACAAAGACGGAGAAGACACTTC	0.233333	-0.083871	0.53125	0.567522
5696_43	CATGCTCTACATCCAACTATTTTTTTGGATATTTTTCAAAACCMTCCCACAGTTATTACACGTTATGCCACATGCAAGAAAATGGGGAAGAGCTAGAGGAAAAAAAATGTAAAGATTAATTTGAACTTCTGCAGC	0.35	-0.0980392	0.0450928	0.130352
5710_79	TGCAGGTGCTGCCAGGCATGCAGCTGGACAATCGTACTGTGCCTGTGGTCAGTAAAACGCTGCAGGTTTTGAATGCTGARGATTGCAGTGGGGAGGTGGAAGAGGAGGAGGCCCAGAGTCAAGAGATAGATCTGC	0.222727	0.0473993	0.238984	0.201118
5715_82	CATGCATTTTTTTTGTAAAAATTTGGCCACCATTTAAACAATAAAAGTTGCCCATTTTTATGTTTGGCAGTATAACTAACTCRTTCATCTGACTTTTCTCTGAAGAGATTTACAGTGTTGGATGGGTACACTACG	0.0666667	-0.2	-0.0344828	0.137931
5721_22	TGCAGGTGCACCACAGCTTGAARGTCCTTCTCATTTGAAAGCCTGTCCTCCAGCGCTCGGTCTTCCGGGCTCAGTGATTCTCCCTTGGTTAAAACGTACAGAAAGTACTGGAATCCCGCACCATAGCTGTGCGTC	0.183333	-0.183857	0.246145	0.363221
5737_98	TGCAGGCAGAGCTACAGAAACCTGCTTCCTGCCAGGCTGCCCTGCAATAACGGCCGTGTGGCAGAGATCACCATAGAAACTGGAGACACACGTGAACAYGTTGAGGGAAACCAAGACACGTGAAAAAGTAGAGGG	0.0666667	-0.0909091	-0.0344828	0.0517241
5745_48	TGCAGGAAAAATGCTATAAAGCAAGGATGGTTCCAAAATSCCATGAATRCTTATTAATCAATAAACCTTCTAAAAAGTGCAGTAGACAAAAAAAACCTCAATCAGATCAGTATTTGGTGGGACCACCCTTTGCCT	0.05	-0.142857	-0.025641	0.102564
5748_89	TGCAGGAAATGTATCAGAGATTGCGAGATCCAATTTTTCTGTGTGACGTCAGGCCTAAGAACAGTTCCAGCCTCTTATGCCTCTTCCCAYAATGCTTTGTGACTGTGTCTTGGACAGATGTAGAACCACAGGGTT	0.0833333	-0.263158	-0.0434783	0.173913
5749_30	TGCAGGATGATATAACCGCAACCACACAAAMAGTCACAACTGATGCATGTTAATGAGACACGTAATTAAATAGATAATTAAATGTGTTCCTGTCATCGGTCCCACGTGCATCTGAGATGAGGTGTGTGAACTGGT	0.30303	-0.0653323	0.319721	0.36144
5762_100	TGCAGGTGGAGATCCCCAGTCCAGCATCGCTGACTGCCCTCCTGACACGCGGGCAGGTTCCGAGGAGCCATCTGAGGCTCACTTCAGGGACACATCAGGAYGTCCCCTGCAGATCAGCAGCAGGCAGGGGAATGA	0.2	0.221622	0.466667	0.314815
5768_66	TGCAGGCAGGTGCTGTCCACCCCAAAGTGCACTTCTGCCCCTGTGGGAAGCAGAGCACAGTCCCACRATAACCAACCAGGACGATTACAAACCACTTTTGTGGCCGAGACATTCTATCCCACTACAGGGCACCAG	0.216667	-0.029703	0.109081	0.13478
5810_98	TGCAGGGAGAACCACCCAGAGACACTTAGACTCTGAGACAGACACGGGCCATCCAATAAACCCCCCAAGACAGACACACAGACACACAGACACACACAYACGTATGCACACAAACAGTACACCCATACAGACACA	0.0166667	-0.0434783	-0.00840336	0.0336134
5822_123	TGCAGGAAGGAACAGGTCTAATTGCACGAGGCTTTGGAGGTGATCTCATATATCTGCTGACCACAAGGTGGATCTGTCATGTTTCAGCACCACAAGGGCAACGTGGCTTCTGTACATTTAGGARACTAATAATGA	0.0166667	-0.0434783	-0.00840336	0.0336134
5826_107	CATGCTCAGTAGGGACGGCCGCCGTCCGTTGCCGGGCCAACAAGGACAGGAACGGAAGGGAGGGAGGGGGGCGGTCGGGGGTGACCAGTGTGGAACTGCCACTTTTCYTCAACATTAGCATCCGCTTTAATGAAC	0.0166667	0.619048	0.65812	0.102564
5827_110	TGCAGGCGTTCTTGAGCCAAACTGCTGGCCAGTGATCTGTAATTTTTCTGTGACTCGCTATTTCCTGTCTTCTTCACCTGCATTTTCTTCTTCATTGACACAGCTGATGGRCAGATGGTGAGAAACCCCAAAGAA	0.459091	-0.0439685	0.0767292	0.115614
5832_23	CATGCATAATTTATTACAAATCTYCTAATCTACTACAGGACCCCATCTCTAAAAAGTGCTCTCACTCACCTGGCGGTCATAGTTTATTTGCGCTTCTTGCTCAATGTCAGAGTCCAGCTCGGGGACATCGGAGAG	0.101515	-0.142119	0.781236	0.808458
5848_130	CATGCTGTTACCCTCCGTTTGGACCATGTGAAGCAGAGTCCCTCCCATCTCAAAGTGCAGCACATACTGCTTTTAGCGTGTGACGTGGTGATACTCGCCGGTGGAGTGTGCGTGTTGAACACCGCGGCCCSGTCC	0.166667	-0.212121	-0.0909091	0.1
5878_109	CATGCAATGCACTGGAATATGTTTGCTGTATAGTGCTTTAATTAAGTGTTGGCATAAGTAAACACCAAGCCAGAAACCCTTCGAAGAGAGGAAAGTTCATACTATGGATYGGCATAGTGTACAGAATTAAGGATT	0.240909	0.000261986	0.222526	0.222322
5887_30	TGCAGGCCTTCCACGTGCTCATTGCATGTGYTGTTTGTCTGTCCATCTAGATAGTCATCAGTCCAGGTAGGGTGCCAGTGATCCAAAGTATGTCCCTCTATCATAAGCTGTAAGGCGACATGCAGCCCGGGCACG	0.0166667	-0.0434783	-0.00840336	0.0336134
5897_5	CATGCYGACAGTGGTGTGTGAAGTGACACTCCTGGTGATGTCCATAGCTATGGCAGCATAGCTACAAAGTGGAAAGCCAGGAAAGGGCTGTGCAGGGGATGTCACCTGTGCACTGAGGCCCCAGGGCCCTCTGGC	0.1	0.506849	0.607843	0.204793
5912_133	TGCAGGAACTAATAAAGTTATATACTATTGTATCCTATTTTTTTCTATCCTATTCCACAAAAGTTTGTTAAGTTGTGTCTGTGTTTGTATAATTTCCGTCCCATATTTCAAATACACGCTATTCATGTGATTCRG	0.233333	-0.191489	0.506463	0.585781
5934_90	CATGCAGTTTAAGGTAGAGGTTGGTAGGTTCTTCCAAACATTTTGAGGAACTGGCGACAGTTCTTCTGCAGAYTTGCAGACTGACTTGATYATGTTGAGATCAGGGCTCTGTGGGGACCATACCATCTGTTGCAG	0.05	-0.0746269	-0.025641	0.045584
5966_88	CATGCACAATCCAGATAGTTCCAAAARTCTGACTCACTTTTTCCCCCTTGACCCCGCTTGAACCGGGTTCCCCCTGTGGGCGTTACAARAAAGACCAACGATGAGCAATGAGCGGCGGACATGAGAGCAGAGGCA	0.0833333	-0.263158	-0.0434783	0.173913
5982_41	CATGCGAGACAACTTGAGGACATGAGCCACCAAGCACATTCRAACAAGGACAACACCATCAGGAAGAAACACAACTCCGAGCGAAAAGCTGCAAGAACTCTCAGCATCGTCCTGGGCATTTTCTTACTTTGCTGG	0.183333	-0.0688259	0.582146	0.609053
5985_121	TGCAGGAAACAAAGACATGGACCACCTTTTCAGCATCTACCTACTTAAGAATCGCCGCAGTTTAGCTATACTTCTGAAGGAAGAACGATTTAGTCAATGCAGTAACAGGAGCGACAAAGCCYAGGTCATTGTGTA	0.0333333	-0.0909091	-0.0169492	0.0677966
6000_34	TGCAGGATGAACTTCTGACACAAAAACAAAACCTRATCTCAACAACCAGTCCTGACAGTCTTTGAACATTCCCTGCTCCTGCTTTTATTTTGATGTCCCTATGTTTTATTGCACTCATTTTTTTTAATTAGTGTT	0	1	1	0.0740741
6011_104	CATGCAGGTTTGCATAAGAGAATTGATGCTTTTTTAAAGGCAAAGGGTGGTCCCACCAAATATTGATCTGATTGAGGTTTTTTTTGTCTACTGCACTTTTTAGARGGTTTATTGATTAATAAGTATTAGGAGTAA	0.309091	-0.304146	-0.08155	0.170683
6016_78	CATGCTATTTAATTAAAAACCCATGTTTTACACACTGATGTTTTCCATTCAAATGGAGCATGAATTGGTCCTGAACAAYTGCTATTACCTGCTCGTTTTTATTTATTATTGTTATTAACTTATGACTGATGGTTT	0.316667	0.00218818	0.311386	0.309876
6051_52	CATGCATTTTATCACCTTCTTTAGCCTCTTCTTCTCAAACATAAATAATTTTSCCTGCATATTTTTGAACTTTTACACACAGTCCTATATCTGAGGGCTAAACATWCTGAGATACTGGTGGGTTTTATGAAGCTA	0.866667	-0.767705	-0.750842	0.00953984
6074_45	TGCAGGGAYCAATAAAGTTATATTTCATCCTAGACCCAATGCTGTSCATGGCTTCCATGGCTCTCATTCTGCCTACTGACAAAAACTGTCACTCTGGTGCATATAAACACAGGAACTGCCCACTTTTCAAATAGG	0.0166667	-0.0434783	-0.00840336	0.0336134
6105_107	TGCAGGGTGTGTACGGGAGCTGGTCCACCTTCCGCAGCTCCCTGAGCAGTGACTACGATCCATTTGTGTATTACGGGCCGGGCCGGACACCAAGAGACAGCCTGGACRCTGGAGCCCGGCCAAGGTCACTAGACT	0.0833333	0.205298	0.399399	0.244244
6152_35	CATGCTCTTCAGCACCAATGGGATGCAAGCGACAASCAAAGAGATGCACAAAAATAAAGGTGGCAAAATAACTGCACATGTAAGCAGGTAAACCCAAGTTGCTGTACATGTTACAGTCAATAAGTTCCAAGCCTG	0.233333	-0.302326	0.487179	0.606227
6156_51	TGCAGGGCGCGCACACCCCGCACCTTTTCCTCTTCTTCTTGGCCGCGTTGCYGCCGGACGCCGAGGAATTATTCTGTGGGCAGTCTGCCAGATTGGCAATTTGAAACGCACTGTCTGTAACGGCTGCCGAGGCTG	0.0166667	-0.0434783	-0.00840336	0.0336134
6177_41	TGCAGGTACACCAGTGTGGCTCTTCCCCTCCTCTGCCTGAAYTGTATATCAGAGCTGTTTGTTTTTTACAGTCTTCCTCTTGGTTACTATCCTTCACATGTCTGCTATAATAACATCAGTTCTCCAGCAGGGACT	0.233333	-0.411765	0.403409	0.577415
6183_18	CATGCGGTGCTGATCCCGRGCAACACTGCTCCTCTGTACTGTACTACCGAGCTCATAAAGTAGGTGGCGCAGTGGTTAAGGGCAGCACCACGTGATCAGAGGACCCGGGATTAGACCCCTGCCTCTGGTCCTGCA	0.3	-0.411765	0.0625	0.335938
6201_103	CATGCAAACGTTTCGTTGTGCATTTCATGAATATAAACAATCGTATATGGAGATACTGTTGTACGCGCGCCCGAGAGAGCGCTTCGCCAAAGGGTGTCACTGTKTCTTTATTAATCAAACACACCAGGGGTCGGC	0.15	-0.234286	-0.0810811	0.124124
6225_13	CATGCAGTTAGTAYATACTGCAGTACAAGTTGTGGATTATCTGGCTCGCACCATACCGATGTACCCTCATTACGCCACTAGCTTTGCCTCTTGCCAAAAAATTATGTTGTACAGAAGGGGTGATTATGAGGTAAG	0.166667	-0.22449	-0.0909091	0.109091
6264_19	TGCAGGATGAATTTGATGTYGGTTAATAGTGCTTTTATTGGTGCCGATCCTGTTACGGGAGGTAATGAAGGAACTATTGCACCAGCCTGCAATTGGGTGCTTGTCCATTTGGCTGTCTATCCATTGGCAGGTAGC	0.410606	-0.17999	-0.0756588	0.0884174
6314_43	TGCAGGTCCTCGATGGCGGGAGCCCTGTGCTGCGTCGTGCGCCRCCGGTGCCACTGGCGCAGCGTGTTGTCTGTCTGCAGGCTGAGCGCCTCCGCGGCCTGCTCCTCCTCGAAGTTCCGAATCACACACATGGCT	0.0666667	-0.2	-0.0344828	0.137931
6324_41	TGCAGGAGAGATGTGGGATAGGTGGAGCCAGGACACCCCAARCACAGACCCCATGCTACTAGTGGGACAGAGCAAGTGTTGTGTTTGGCGGCCAGTCGGCTGACTGTCAATGTAGTATCTCTTTGCACTGATGAA	0.133333	-0.0434783	0.259259	0.290123
6330_62	CATGCGCTGTGGACTGTGGTTCATGTCAGGCAACAACAGTGGAAATGGCTGTGCGCAGCTCTYGCTGTCTCGGACTGAGTTACATTGATAGTTACCCTGGTAGTTACCTTTACAGAACAGCTCTCATTGTCCTTG	0.0666667	-0.2	-0.0344828	0.137931
6336_62	TGCAGGGTATCAACAGCCATGCATGGGTCAACACCTCTGAAGACCAGAAAGGTACCAAAGATRGTTGCTATAAATAGAGCTGCCATGACTCTTACGTGACATTTTTAAAGTATGTACAAAAATATATCCTTCTCA	0.183333	0.0258303	0.630769	0.620979
6371_94	CATGCTGGGAATAGGGGTCAAGGGTTTTTACTGGGTTCTCAGCAACTCCCTGCCTCACCCCCAGATATCTGCTCCCGGCACTGTGCCACCTGACYGCAGAAGAGGAGCCGAGGCAAGTGCTGCTYACGCTGGAGG	0.15	0.146245	0.590754	0.520652
6375_88	CATGCGTCTGCTCACTTCCTACAGTGTGACAGGAAGTATGGTGCATTGCTTGAATAAAATGCAAGGGTACTGATACATGTCTGTATAGRGTATTAGTATTATTACTGGAAACAGTTGCCAGTGTGGGTGGAGGGG	0.290303	-0.378748	-0.0621706	0.229612
6382_48	CATGCCTCAGTCAACAGGTTCTGCGGCCACTGTTGCTAGCTACAGTGCKCTCCATCTTCATCGCTTTGTGACACAATGTAATGTAGACTGTAGTCATGTAGAATTAAATGACATTAAGATGTATGTAAAGGTGGA	0.0333333	-0.0434783	-0.0169492	0.0254237
6383_86	CATGCCTAAGACTTTTGCACAGTACTGTAAAACGTGCTGCATGTATCTCCAGTATTTCAGTGCTGCAAAGTACATTAGCAAAGTAGYAGGAAAATTTAAACGGTATTCATAAAAAAGCTCAGTGAGAGGGATCTT	0.216667	-0.0576271	0.187077	0.231371
6390_66	TGCAGGCACCACAGTGGATACCAGCATCACTCACCCCTTTGAGTTTGATTTCTATCTGTGCAGTCAYGCCGGTATACAGGTGAGAGAAAATTGTGCACTCAGTATGTGGGTAAGGGACTGCAACCTCCTCAAATA	0.133333	0.150442	0.477124	0.384532
6397_95	TGCAGGTCGACATCAGGATCCAAGGGCTCGCCCACAAGGCCCTTCCAAAAGGAGCCCAGCAGGTCCAGGGGCAGCGGGACATCAGCTCGGATGGCRATACCCAGCAGCTGGCCAAAGAAGTGCAGGAGCTGCTCC	0.116667	-0.208633	-0.0619469	0.121365
6403_95	CATGCTGCCATCTTGAAATAAGGGAGAAAAAGAAACAGACTGCTGGCTCACCTTCCTCTGCTTTTGCTGTCATTTGTAAAGTCCTCAGCCTTTAGRTTCTATAACATGTCACACTTTTTCAGGTACGTAGAAATG	0.233333	-0.0566038	0.220779	0.262523
6412_70	CATGCTTTGTAGTTTTATTATTTATACACCCTCTGCAAACTTTATTTTTTGTGACCAGCTGTGACAGGCTYAATAGGTAGCACTAATACATAAGAACTGACCTTAGCTCTGCCTGTATGGAGTTTACCTTATCAC	0.0666667	-0.2	-0.0344828	0.137931
6425_39	TGCAGGATTGTACATAGTATTCAAAGGATGCTTTTTTGTYTCTCTTTAGGTCTTTGGGATAAAAGTAAAATGACAACTGAAAAATGCAACTACAGTGCTCTTGTATACTGTTTGTTTATGAAAATTACTGAGCGT	0.05	-0.0746269	-0.025641	0.045584
6429_71	TGCAGGGAGACAGAAATCACATGGCTTCTAAACTCCTCATAAATAAGTTACCAGCTTGTTGATAACCAGAASCCACTCACTGTTCGAATGCGTAAATGAAACCAAGAATTTGAGCCTCATCCAGATGCACACATT	0.266667	0.0447761	0.318182	0.286222
6434_57	CATGCAGCTGAGGCCTTCAACCCTTCAGGCACAAGAGCATTTGGAGTTGCGATCTGGYGCGCATCTTCCGCTGCTGCTCCTCTGGCTGTGTGTGTGCTGGAGTGTCGCCGCAGGTAAACACACTCTGCTTCCCAA	0.3	0.103734	0.285714	0.203042
6448_73	CATGCAATTTAGAGTAAACTGTATCACTTATCTGTGGACTGCAGGATGATATCTGAGCACCTTGTTCGAACTGWGGCAAACGCTGCAAACATATGTAAATACCACACAGACTGGGCTGGATTCAAACCCAAGTCA	0.0333333	-0.0909091	-0.0169492	0.0677966
6458_90	TGCAGGCAGCCGAGGCATATAAGAGAGAAGCCTCCAAATGGGTGACCCCTCCTGTCCGCTGCTGTGTGCACTGGAGTTGCAGTAGAGTTTRCGAAGAAGGCCGTCGCTCCAACTGAGCTCAGCAAGGGCTCGCCG	0.266667	-0.361702	0.464286	0.606585
6481_16	CATGCAGGACCCCGACRCGGGTTCGAGCTCCACCTGCACGCAGGACCCCGACTCGGGTTCGAGCCCCACCTGCACGCAAGATCCCAACGTGGGTTCGAGTTCTACCTGCACACAGGACTCTGACAACCCACCTGT	0.0166667	-0.0434783	-0.00840336	0.0336134
6486_96	CATGCTATAAGCAGGGACTGTGCCATTTAAACAAAGTCTACTCTTGCTGATTGCGTACAAGGCTTTCATAGTAAAGGAAGATAAGGAAGTAGTTTGMCATTGCCTTCTGCTGCACATTGTCTTCCACACCTGAAT	0.151515	-0.0243675	0.0968554	0.118339
6491_88	TGCAGGAGGTCTCACCTGAAGGTGTAAATAAAAAGGTGTAAATATGCACATGCTGTAGGCAGTGTGGGGGTCTCCTCCCCTCCAGGGASATGCTGGGGTCTTCAGGAGGAGGCTGTGTTGGGCATCTATGAAGGG	0.283333	-0.111717	0.141053	0.227368
6494_98	TGCAGGTACGGTACCTCCATCCGTGAGTCCGGCTACTAACGGAACCCGCTGGGGCCCGTTGGTCATTCAGACTCCCGGAGCTCCTGGGCTACCAGAAGWCCTAATAACAAACAACCTCATGCTGGAATCTGCAAA	0.283333	-0.0708661	0.370176	0.411856
6529_69	TGCAGGAGGTTTGCGAACTGCTGCTTCACGGAACGGCGCAACTGAGTTTAAGAATAAACAAGACCTATTSCGGTTTAAACTCRTGTAAAACTTTAATGCGCAGCTAAGCTCATGACCACTCAATAGCCCCATAGC	0.216667	-0.186312	0.109081	0.249001
6543_101	TGCAGGTTCTCTATGAAAGGCACTGTGATTCTGTCTGCCGCCACCTCCCCCTCTGGTTCTGGTCTGACCACATTTGAGATTTCAGCCTGTTCCCCCTTTTCYTTCTTGTCAGGAAGAGGTGTGCAGGTTTGCTTT	0.0166667	-0.0434783	-0.00840336	0.0336134
6545_80	CATGCCACAAATATTTTAGGCTTTTATTTTTTTCTTTTTGTAACACTGGTGACTTCCTGAATGTTGTTTTAAGGTTCAATSTTCAGAGCATCTACATTAGAGGAAAATGATAAAAATGAAGTTCAACGTCCACAG	0.122727	-0.188594	-0.0653753	0.103668
6557_132	TGCAGGTGGTGATCTGGGTGTTGGTGGGTTACAACAGAAGGATCCCACTGCATACATCAGCTTTAAATAGGGTTAAATTTTATCCATGGTGACTGGTGCATCCTAAAATGTGATCAGTATCAGTGTGCATCCRCT	0.116667	-0.282443	-0.0619469	0.171934
6569_26	TGCAGGACCAGCAGCTCCACACATCCRCAAGTCCATACTGTGGTAAATGGTTAAAATGTGCACAAAAGTGGAGTGGAATATCTTCTCCCCATTCACAATCCTCAGTGTCTCAGGGCCTCACCAGAGACACACACC	0.256061	0.0731069	0.197528	0.134235
6581_83	CATGCAAGTGAAAACTATCCTGTCAGGTCTGAAACACGCTGCAGACCTCTGGTTCAGAGCCACTTAATATTCCCCACGTTTCCYGTCAGTTGGACCACCTCTGAGCAGAGGTGGCCTTTCTTGGCCCCGTGTTTC	0.266667	-0.23871	-0.0457516	0.155773
6591_5	CATGCRGTATAAATGGGTAAAAGATTGTGTGCAGCCTAACTGTAAGTTCGACTGGAGAAAGGTTCAGCCCAATGACACTTTAATATTATTGAATCTGCTGTTTCACTTTTCATTTTAGGTCATCAATCATTATCA	0.1	0.394958	0.8	0.669444
6604_37	TGCAGGCTGTCAGACAGCTGAGCTCCAAATAATACAGYGACTGATGACCATCTGCACCTCTGCCACAGACCACCGTCCGCTGCATCATTACCACCACCACTCGCCTTCCACTGTAGCATTTACTCATTGTAAAAA	0.0666667	0.111111	0.298246	0.210526
6619_126	TGCAGGCGGAAGTAATGCAGTCTGGGAAAGCTGTCGATGCGGCACGGTGTCCCCCTGCGTAACGGGCGCGAACACCCTGTCTGACAGGACGTCGCAGGGCTGCCATGCGCTGCGCCCCGGACCTCCYGTTATTGG	0.156061	0.179258	0.385439	0.251213
6645_47	TGCAGGTAGATGAGTTTTTTGGACAGTATCGACTGTTCAAAACGTAAYGTCCCCTTCCTGACCCCCAGCTGGGCGGTGCCAGCATTCACCCCCTACTAGGCGAGACGGGCCCTGTCGAATTACAATGTTGCGGAA	0.383333	-0.197397	0.227972	0.355245
6675_134	CATGCCTCTTGTGGGGGCTGCATCTCACTACTACTTGATTCTACAGGCGTCAAGAACGAACACATAATGGAGTCCACTGAGACGTGGCGGTCATAGTGATCCAGCATACGCCYGATCTTCTCCTTCTGCACACCM	0.0366667	-0.0484512	-0.0186757	0.0283994
